# Supplementary material for: Extensive genetic admixture between Tai-Kadai-speaking people and their neighbours in the northeastern region of the Yungui Plateau inferred from genome-wide variations
Source: BMC Genomics. 2023 Jun 12;24:317. doi: 10.1186/s12864-023-09412-3 (PMC10259048; doi:10.1186/s12864-023-09412-3)
Supplement: Supplementary file 1 — Supplementary Material 1 [file 12864_2023_9412_MOESM1_ESM.xlsx]

## Sheet: Table S1
Table S1 The Genetic differentiation index based on pairwise genetic distance among 15 populations
	Japanese	Han	Yi	Miao	Daur	Mongolian	Hezhen	Xibo	Dai	Lahu	She	Naxi	Tu	Zhuang_Congjiang	Dong_Congjiang
Japanese	0	0.00849733	0.0130405	0.0139552	0.01058	0.00696724	0.0114457	0.00729227	0.0191748	0.0306594	0.0169093	0.0147522	0.00993357	0.0205087	0.015681
Han	0.00849733	0	0.00730129	0.00503682	0.0116992	0.0060454	0.0127581	0.00676271	0.00682592	0.0212329	0.00753958	0.00936609	0.00590117	0.00914817	0.00476562
Yi	0.0130405	0.00730129	0	0.00955797	0.0122571	0.00722022	0.0138034	0.00771258	0.0157761	0.0239326	0.0154284	0.00548502	0.00452669	0.017199	0.0127338
Miao	0.0139552	0.00503682	0.00955797	0	0.0157953	0.0103697	0.0170588	0.0110825	0.00945953	0.02383	0.0118364	0.0130335	0.0089878	0.0102594	0.00649779
Daur	0.01058	0.0116992	0.0122571	0.0157953	0	0.00206491	0.00480149	0.00322249	0.0231415	0.0331118	0.0205865	0.0145576	0.00728059	0.0240828	0.0193754
Mongolian	0.00696724	0.0060454	0.00722022	0.0103697	0.00206491	0	0.00421239	0.000222098	0.0163617	0.0273549	0.0143571	0.00908355	0.00237696	0.0183771	0.0135491
Hezhen	0.0114457	0.0127581	0.0138034	0.0170588	0.00480149	0.00421239	0	0.00541495	0.0242072	0.0342585	0.0212333	0.0159112	0.00903518	0.0251795	0.0201548
Xibo	0.00729227	0.00676271	0.00771258	0.0110825	0.00322249	0.000222098	0.00541495	0	0.0172631	0.0279252	0.0147056	0.00991842	0.00257509	0.0190619	0.0141618
Dai	0.0191748	0.00682592	0.0157761	0.00945953	0.0231415	0.0163617	0.0242072	0.0172631	0	0.0227904	0.0140876	0.0185907	0.0155883	0.00815729	0.00587141
Lahu	0.0306594	0.0212329	0.0239326	0.02383	0.0331118	0.0273549	0.0342585	0.0279252	0.0227904	0	0.0300773	0.0267441	0.0258838	0.0257081	0.0222728
She	0.0169093	0.00753958	0.0154284	0.0118364	0.0205865	0.0143571	0.0212333	0.0147056	0.0140876	0.0300773	0	0.0173738	0.0134308	0.0148733	0.0109365
Naxi	0.0147522	0.00936609	0.00548502	0.0130335	0.0145576	0.00908355	0.0159112	0.00991842	0.0185907	0.0267441	0.0173738	0	0.00685404	0.0203023	0.0154296
Tu	0.00993357	0.00590117	0.00452669	0.0089878	0.00728059	0.00237696	0.00903518	0.00257509	0.0155883	0.0258838	0.0134308	0.00685404	0	0.0178549	0.0133933
Zhuang_Congjiang	0.0205087	0.00914817	0.017199	0.0102594	0.0240828	0.0183771	0.0251795	0.0190619	0.00815729	0.0257081	0.0148733	0.0203023	0.0178549	0	0.00368293
Dong_Congjiang	0.015681	0.00476562	0.0127338	0.00649779	0.0193754	0.0135491	0.0201548	0.0141618	0.00587141	0.0222728	0.0109365	0.0154296	0.0133933	0.00368293	0
