# Supplementary material for: Extensive genetic admixture between Tai-Kadai-speaking people and their neighbours in the northeastern region of the Yungui Plateau inferred from genome-wide variations
Source: BMC Genomics. 2023 Jun 12;24:317. doi: 10.1186/s12864-023-09412-3 (PMC10259048; doi:10.1186/s12864-023-09412-3)
Supplement: Supplementary file 2 — Supplementary Material 2 [file 12864_2023_9412_MOESM2_ESM.xlsx]

## Sheet: Sheet1
Table S2 Outgroup-f3 in the form f3(X, Y; Mbuti) measured genetic drift between pairwise modern worldwide populations
	Japanese	Han	Yi	Miao	Daur	Mongolian	Hezhen	Xibo	Northern_Han	Dai	Lahu	She	Naxi	Tu	Dong_Congjiang	Zhuang_Congjiang	Miao_Congjiang	Miao_Duyun	Miao_Longli	Miao_Nayong	Atayal_Taiwan	Agta_Philippines	Cebuano_Philippines	Paiwan_Taiwan	Tujia	Brahui	Balochi	Basque	Pima	Hazara	Makrani	Sindhi	Pathan	Kalash	Burusho	Biaka	Melanesian	French	Papuan	Druze	Bedouin	Sardinian	Palestinian	Colombian	Cambodian	Orcadian	Surui	Maya	Russian
Japanese	NA	0.300723	0.296802	0.298955	0.297297	0.295401	0.298818	0.294936	0.29878	0.294972	0.294241	0.300342	0.296765	0.292404	0.298083	0.297483	0.297725	0.298456	0.29804	0.297678	0.310315	0.278311	0.300577	0.310499	0.29976	0.219151	0.220091	0.219458	0.275421	0.258662	0.213238	0.222964	0.227909	0.227287	0.235397	0.049663	0.251294	0.22058	0.241278	0.213003	0.20068	0.216664	0.204984	0.274606	0.285065	0.221557	0.278013	0.268533	0.228464
Han	0.300723	NA	0.299182	0.303085	0.295845	0.295113	0.297252	0.294425	0.300525	0.301064	0.298752	0.304717	0.298948	0.293851	0.303341	0.303004	0.303095	0.303651	0.303444	0.302702	0.316189	0.281026	0.305363	0.316266	0.30343	0.21847	0.219474	0.21859	0.272897	0.257699	0.212653	0.222308	0.227221	0.226773	0.234809	0.049707	0.251732	0.219889	0.240852	0.212389	0.200045	0.215825	0.204329	0.272009	0.289897	0.220876	0.275521	0.26613	0.227613
Yi	0.296802	0.299182	NA	0.299139	0.293957	0.292733	0.295195	0.292166	0.297815	0.294591	0.296107	0.299043	0.299646	0.292871	0.29755	0.29711	0.297484	0.297878	0.298584	0.298445	0.307677	0.277033	0.29874	0.308183	0.299208	0.2187	0.219638	0.218746	0.272142	0.257279	0.212825	0.2226	0.227468	0.227092	0.235239	0.049724	0.250553	0.219956	0.241646	0.212455	0.200284	0.21588	0.204552	0.271127	0.285331	0.220793	0.274732	0.265456	0.227587
Miao	0.298955	0.303085	0.299139	NA	0.294758	0.293743	0.296165	0.293057	0.299466	0.300928	0.299013	0.303833	0.298249	0.293122	0.303685	0.303653	0.304854	0.304671	0.306335	0.305927	0.314898	0.280391	0.304488	0.314769	0.303322	0.218184	0.21932	0.21852	0.27136	0.257218	0.212403	0.222106	0.227007	0.226594	0.234581	0.049833	0.251901	0.21976	0.241055	0.212395	0.19996	0.215744	0.204357	0.270999	0.289799	0.220854	0.274683	0.265273	0.227334
Daur	0.297297	0.295845	0.293957	0.294758	NA	0.294706	0.299364	0.293778	0.295268	0.289515	0.289999	0.295279	0.293699	0.290403	0.292932	0.292329	0.292625	0.293249	0.293237	0.293051	0.303627	0.273114	0.294487	0.303689	0.295706	0.2204	0.221292	0.22176	0.276187	0.26027	0.21455	0.223813	0.229072	0.228723	0.235917	0.049797	0.248069	0.2231	0.239446	0.215186	0.202621	0.218673	0.206851	0.275309	0.280592	0.224181	0.278973	0.269225	0.231392
Mongolian	0.295401	0.295113	0.292733	0.293743	0.294706	NA	0.295612	0.291399	0.294264	0.289275	0.289126	0.294716	0.292656	0.289131	0.292313	0.291613	0.29196	0.292782	0.292594	0.291835	0.303165	0.272766	0.293875	0.3032	0.294671	0.220864	0.221883	0.222632	0.274317	0.258959	0.215178	0.224249	0.229518	0.22949	0.236298	0.049461	0.24708	0.22369	0.238069	0.215784	0.203168	0.21957	0.207503	0.273234	0.280062	0.225001	0.276951	0.267669	0.231535
Hezhen	0.298818	0.297252	0.295195	0.296165	0.299364	0.295612	NA	0.294671	0.296931	0.291063	0.291537	0.297043	0.295093	0.291519	0.294467	0.293743	0.294075	0.294712	0.294862	0.293994	0.304974	0.274369	0.296212	0.305284	0.297067	0.22006	0.221076	0.221039	0.277701	0.260318	0.214171	0.22364	0.228925	0.228719	0.236235	0.049724	0.248908	0.222348	0.240273	0.214416	0.201951	0.218139	0.20627	0.276235	0.281956	0.223338	0.280562	0.270555	0.230842
Xibo	0.294936	0.294425	0.292166	0.293057	0.293778	0.291399	0.294671	NA	0.293774	0.288469	0.288503	0.294229	0.291902	0.288731	0.291697	0.290935	0.291442	0.291916	0.291985	0.291433	0.302353	0.272317	0.293468	0.302482	0.29427	0.220552	0.221679	0.222567	0.273401	0.25802	0.214815	0.223953	0.22923	0.229191	0.236052	0.049782	0.246811	0.223896	0.238039	0.215938	0.203004	0.219512	0.207552	0.272219	0.279439	0.224637	0.275332	0.266562	0.231556
Northern_Han	0.29878	0.300525	0.297815	0.299466	0.295268	0.294264	0.296931	0.293774	NA	0.295053	0.294834	0.30039	0.297526	0.293096	0.298083	0.297473	0.297919	0.298367	0.298652	0.297767	0.308605	0.276528	0.299171	0.309503	0.300227	0.21925	0.220126	0.219938	0.273076	0.258421	0.213241	0.222871	0.227883	0.227937	0.235429	0.049564	0.249598	0.221054	0.239397	0.213601	0.201111	0.217105	0.205556	0.272156	0.285199	0.222189	0.275206	0.266743	0.228812
Dai	0.294972	0.301064	0.294591	0.300928	0.289515	0.289275	0.291063	0.288469	0.295053	NA	0.298632	0.30158	0.294089	0.288313	0.302941	0.303768	0.30295	0.303313	0.302302	0.301005	0.316502	0.281539	0.305956	0.316063	0.29967	0.218028	0.219201	0.217806	0.268373	0.254151	0.212297	0.221963	0.226615	0.22594	0.233419	0.049647	0.252016	0.218925	0.240904	0.211795	0.19938	0.215227	0.203924	0.267463	0.291671	0.21987	0.270696	0.261819	0.226031
Lahu	0.294241	0.298752	0.296107	0.299013	0.289999	0.289126	0.291537	0.288503	0.294834	0.298632	NA	0.29877	0.295765	0.288484	0.299514	0.299837	0.299601	0.299969	0.300199	0.299565	0.311085	0.279316	0.301942	0.311292	0.298005	0.217905	0.218971	0.218029	0.268876	0.254668	0.212316	0.22186	0.226803	0.225949	0.234015	0.049741	0.251521	0.219377	0.241974	0.212223	0.199474	0.215646	0.204039	0.267794	0.289716	0.220348	0.271845	0.262525	0.226477
She	0.300342	0.304717	0.299043	0.303833	0.295279	0.294716	0.297043	0.294229	0.30039	0.30158	0.29877	NA	0.299085	0.293821	0.304202	0.30415	0.304617	0.30484	0.305231	0.304212	0.316481	0.281448	0.305715	0.316827	0.303768	0.218745	0.219589	0.218824	0.272578	0.257469	0.212864	0.222385	0.227432	0.226846	0.234797	0.050075	0.252361	0.219982	0.241348	0.212604	0.200234	0.216179	0.204609	0.271716	0.290207	0.220999	0.274903	0.265934	0.22746
Naxi	0.296765	0.298948	0.299646	0.298249	0.293699	0.292656	0.295093	0.291902	0.297526	0.294089	0.295765	0.299085	NA	0.292508	0.296955	0.296304	0.296898	0.297524	0.297824	0.297076	0.307295	0.276078	0.297806	0.306968	0.299012	0.218709	0.219749	0.21901	0.271244	0.257151	0.212979	0.22246	0.227405	0.227238	0.235211	0.049824	0.24993	0.220215	0.240909	0.212815	0.200408	0.216208	0.204637	0.270267	0.284884	0.221272	0.273579	0.264921	0.227917
Tu	0.292404	0.293851	0.292871	0.293122	0.290403	0.289131	0.291519	0.288731	0.293096	0.288313	0.288484	0.293821	0.292508	NA	0.291062	0.290545	0.290882	0.291201	0.291665	0.291387	0.301099	0.271701	0.292916	0.300769	0.293857	0.220359	0.221449	0.221444	0.270372	0.25665	0.214562	0.223568	0.22874	0.22842	0.235847	0.049625	0.246653	0.22265	0.238168	0.215198	0.202398	0.218659	0.206866	0.269723	0.279351	0.223528	0.272677	0.264352	0.229966
Dong_Congjiang	0.298083	0.303341	0.29755	0.303685	0.292932	0.292313	0.294467	0.291697	0.298083	0.302941	0.299514	0.304202	0.296955	0.291062	NA	0.307451	0.308686	0.307932	0.309042	0.308799	0.317589	0.281938	0.306592	0.317469	0.302509	0.217979	0.219021	0.218049	0.270478	0.255907	0.212244	0.221846	0.226685	0.226124	0.233931	0.049632	0.25241	0.219282	0.241678	0.212	0.199665	0.215494	0.203991	0.26996	0.291364	0.220286	0.273202	0.264023	0.226665
Zhuang_Congjiang	0.297483	0.303004	0.29711	0.303653	0.292329	0.291613	0.293743	0.290935	0.297473	0.303768	0.299837	0.30415	0.296304	0.290545	0.307451	NA	0.30906	0.308362	0.309704	0.308948	0.317808	0.282169	0.30683	0.317916	0.302014	0.217927	0.218977	0.217975	0.269816	0.255591	0.212101	0.221776	0.226604	0.22586	0.233782	0.049668	0.252338	0.219167	0.241297	0.211832	0.199545	0.215307	0.203943	0.269573	0.291761	0.220238	0.272875	0.263465	0.226692
Miao_Congjiang	0.297725	0.303095	0.297484	0.304854	0.292625	0.29196	0.294075	0.291442	0.297919	0.30295	0.299601	0.304617	0.296898	0.290882	0.308686	0.30906	NA	0.310037	0.313674	0.314704	0.317401	0.281863	0.306568	0.317176	0.302616	0.218025	0.219056	0.21815	0.270109	0.2558	0.21227	0.221837	0.226709	0.22622	0.234039	0.049622	0.252259	0.219334	0.241467	0.21192	0.199616	0.215449	0.204047	0.269681	0.291506	0.220439	0.27318	0.263619	0.226717
Miao_Duyun	0.298456	0.303651	0.297878	0.304671	0.293249	0.292782	0.294712	0.291916	0.298367	0.303313	0.299969	0.30484	0.297524	0.291201	0.307932	0.308362	0.310037	NA	0.311808	0.31148	0.317763	0.28287	0.30672	0.318093	0.302889	0.218322	0.219282	0.218549	0.270829	0.256269	0.212577	0.222079	0.226931	0.226319	0.234152	0.049885	0.252628	0.219649	0.241783	0.21214	0.199947	0.215749	0.204303	0.27025	0.29185	0.220725	0.273614	0.264427	0.227029
Miao_Longli	0.29804	0.303444	0.298584	0.306335	0.293237	0.292594	0.294862	0.291985	0.298652	0.302302	0.300199	0.305231	0.297824	0.291665	0.309042	0.309704	0.313674	0.311808	NA	0.32192	0.316605	0.282155	0.306002	0.316652	0.303126	0.218165	0.219441	0.218428	0.270982	0.256481	0.212599	0.222055	0.226938	0.226494	0.234383	0.04979	0.251999	0.219605	0.241365	0.212358	0.200126	0.215751	0.204381	0.270085	0.291214	0.220627	0.273559	0.264474	0.227024
Miao_Nayong	0.297678	0.302702	0.298445	0.305927	0.293051	0.291835	0.293994	0.291433	0.297767	0.301005	0.299565	0.304212	0.297076	0.291387	0.308799	0.308948	0.314704	0.31148	0.32192	NA	0.315482	0.280885	0.304939	0.315413	0.302766	0.217179	0.218358	0.217452	0.270307	0.255463	0.211586	0.221199	0.226006	0.225051	0.233732	0.049764	0.251877	0.218835	0.241139	0.21126	0.199113	0.214709	0.20333	0.269464	0.290177	0.219681	0.273163	0.263464	0.225888
Atayal_Taiwan	0.310315	0.316189	0.307677	0.314898	0.303627	0.303165	0.304974	0.302353	0.308605	0.316502	0.311085	0.316481	0.307295	0.301099	0.317589	0.317808	0.317401	0.317763	0.316605	0.315482	NA	0.289768	0.317331	0.332868	0.314364	0.225355	0.226458	0.225706	0.281123	0.264885	0.219442	0.229612	0.234595	0.234304	0.242071	0.050082	0.263374	0.226912	0.24934	0.219036	0.206297	0.222885	0.210736	0.279791	0.304138	0.228015	0.282605	0.274168	0.234766
Agta_Philippines	0.278311	0.281026	0.277033	0.280391	0.273114	0.272766	0.274369	0.272317	0.276528	0.281539	0.279316	0.281448	0.276078	0.271701	0.281938	0.282169	0.281863	0.28287	0.282155	0.280885	0.289768	NA	0.286615	0.290965	0.27988	0.218495	0.219354	0.21867	0.258954	0.247031	0.212383	0.222224	0.226916	0.226045	0.231981	0.0498	0.263258	0.219426	0.255812	0.21224	0.200146	0.215826	0.204306	0.258221	0.274517	0.220605	0.261433	0.253762	0.225461
Cebuano_Philippines	0.300577	0.305363	0.29874	0.304488	0.294487	0.293875	0.296212	0.293468	0.299171	0.305956	0.301942	0.305715	0.297806	0.292916	0.306592	0.30683	0.306568	0.30672	0.306002	0.304939	0.317331	0.286615	NA	0.318869	0.303976	0.223867	0.224962	0.224159	0.274498	0.260081	0.217963	0.227845	0.232998	0.231961	0.239756	0.04997	0.265597	0.225532	0.254076	0.217933	0.204959	0.22139	0.209544	0.273507	0.295499	0.226436	0.277531	0.268482	0.232697
Paiwan_Taiwan	0.310499	0.316266	0.308183	0.314769	0.303689	0.3032	0.305284	0.302482	0.309503	0.316063	0.311292	0.316827	0.306968	0.300769	0.317469	0.317916	0.317176	0.318093	0.316652	0.315413	0.332868	0.290965	0.318869	NA	0.314486	0.224992	0.225736	0.224707	0.280883	0.264761	0.218791	0.229187	0.234123	0.233601	0.241406	0.049947	0.264871	0.226384	0.249966	0.21875	0.20568	0.222264	0.21018	0.279682	0.303763	0.227447	0.283903	0.273788	0.23391
Tujia	0.29976	0.30343	0.299208	0.303322	0.295706	0.294671	0.297067	0.29427	0.300227	0.29967	0.298005	0.303768	0.299012	0.293857	0.302509	0.302014	0.302616	0.302889	0.303126	0.302766	0.314364	0.27988	0.303976	0.314486	NA	0.218177	0.219167	0.218536	0.272371	0.257553	0.212461	0.222051	0.22701	0.226673	0.234563	0.04972	0.250862	0.219719	0.240551	0.21231	0.199908	0.215783	0.204221	0.271398	0.288557	0.220635	0.275205	0.265949	0.22739
Brahui	0.219151	0.21847	0.2187	0.218184	0.2204	0.220864	0.22006	0.220552	0.21925	0.218028	0.217905	0.218745	0.218709	0.220359	0.217979	0.217927	0.218025	0.218322	0.218165	0.217179	0.225355	0.218495	0.223867	0.224992	0.218177	NA	0.239889	0.241757	0.226448	0.232196	0.233857	0.235508	0.240452	0.241778	0.238257	0.049971	0.211459	0.242386	0.209014	0.237454	0.222232	0.239879	0.227276	0.224672	0.218616	0.242796	0.22705	0.22604	0.241464
Balochi	0.220091	0.219474	0.219638	0.21932	0.221292	0.221883	0.221076	0.221679	0.220126	0.219201	0.218971	0.219589	0.219749	0.221449	0.219021	0.218977	0.219056	0.219282	0.219441	0.218358	0.226458	0.219354	0.224962	0.225736	0.219167	0.239889	NA	0.241922	0.227303	0.232822	0.234193	0.236044	0.241084	0.242213	0.238889	0.049986	0.212171	0.24265	0.209761	0.237547	0.222251	0.240029	0.227429	0.225714	0.219563	0.243321	0.228408	0.227026	0.241936
Basque	0.219458	0.21859	0.218746	0.21852	0.22176	0.222632	0.221039	0.222567	0.219938	0.217806	0.218029	0.218824	0.21901	0.221444	0.218049	0.217975	0.21815	0.218549	0.218428	0.217452	0.225706	0.21867	0.224159	0.224707	0.218536	0.241757	0.241922	NA	0.229912	0.238176	0.236498	0.237688	0.245542	0.247395	0.242366	0.050352	0.21151	0.268713	0.209183	0.254273	0.237961	0.269203	0.243601	0.227859	0.218695	0.268963	0.229821	0.231325	0.263933
Pima	0.275421	0.272897	0.272142	0.27136	0.276187	0.274317	0.277701	0.273401	0.273076	0.268373	0.268876	0.272578	0.271244	0.270372	0.270478	0.269816	0.270109	0.270829	0.270982	0.270307	0.281123	0.258954	0.274498	0.280883	0.272371	0.226448	0.227303	0.229912	NA	0.254386	0.220368	0.229359	0.235325	0.236633	0.239993	0.0499	0.239697	0.231764	0.232854	0.221035	0.207114	0.224793	0.211836	0.352456	0.263043	0.234622	0.357585	0.340307	0.240253
Hazara	0.258662	0.257699	0.257279	0.257218	0.26027	0.258959	0.260318	0.25802	0.258421	0.254151	0.254668	0.257469	0.257151	0.25665	0.255907	0.255591	0.2558	0.256269	0.256481	0.255463	0.264885	0.247031	0.260081	0.264761	0.257553	0.232196	0.232822	0.238176	0.254386	NA	0.226614	0.232522	0.238575	0.239435	0.240912	0.049867	0.231324	0.239058	0.225772	0.23128	0.216612	0.235368	0.221536	0.252736	0.250493	0.240029	0.255521	0.250794	0.242686
Makrani	0.213238	0.212653	0.212825	0.212403	0.21455	0.215178	0.214171	0.214815	0.213241	0.212297	0.212316	0.212864	0.212979	0.214562	0.212244	0.212101	0.21227	0.212577	0.212599	0.211586	0.219442	0.212383	0.217963	0.218791	0.212461	0.233857	0.234193	0.236498	0.220368	0.226614	NA	0.229888	0.234635	0.236062	0.232491	0.049974	0.205605	0.237137	0.203386	0.232672	0.217972	0.234991	0.222926	0.218903	0.212949	0.237636	0.221263	0.22018	0.235955
Sindhi	0.222964	0.222308	0.2226	0.222106	0.223813	0.224249	0.22364	0.223953	0.222871	0.221963	0.22186	0.222385	0.22246	0.223568	0.221846	0.221776	0.221837	0.222079	0.222055	0.221199	0.229612	0.222224	0.227845	0.229187	0.222051	0.235508	0.236044	0.237688	0.229359	0.232522	0.229888	NA	0.239577	0.240618	0.238229	0.049945	0.214603	0.238605	0.212514	0.232677	0.217551	0.23521	0.222845	0.227928	0.222426	0.239379	0.230237	0.228091	0.238855
Pathan	0.227909	0.227221	0.227468	0.227007	0.229072	0.229518	0.228925	0.22923	0.227883	0.226615	0.226803	0.227432	0.227405	0.22874	0.226685	0.226604	0.226709	0.226931	0.226938	0.226006	0.234595	0.226916	0.232998	0.234123	0.22701	0.240452	0.241084	0.245542	0.235325	0.238575	0.234635	0.239577	NA	0.246718	0.244178	0.04998	0.218549	0.246295	0.216099	0.239412	0.22359	0.242592	0.229154	0.233494	0.227002	0.247275	0.236072	0.234239	0.246611
Kalash	0.227287	0.226773	0.227092	0.226594	0.228723	0.22949	0.228719	0.229191	0.227937	0.22594	0.225949	0.226846	0.227238	0.22842	0.226124	0.22586	0.22622	0.226319	0.226494	0.225051	0.234304	0.226045	0.231961	0.233601	0.226673	0.241778	0.242213	0.247395	0.236633	0.239435	0.236062	0.240618	0.246718	NA	0.246008	0.050189	0.218289	0.248176	0.215798	0.240953	0.224691	0.244043	0.230262	0.234737	0.226463	0.24973	0.236831	0.235369	0.248798
Burusho	0.235397	0.234809	0.235239	0.234581	0.235917	0.236298	0.236235	0.236052	0.235429	0.233419	0.234015	0.234797	0.235211	0.235847	0.233931	0.233782	0.234039	0.234152	0.234383	0.233732	0.242071	0.231981	0.239756	0.241406	0.234563	0.238257	0.238889	0.242366	0.239993	0.240912	0.232491	0.238229	0.244178	0.246008	NA	0.050053	0.222687	0.243431	0.219666	0.236349	0.220712	0.239303	0.226219	0.238569	0.233108	0.244534	0.240905	0.238663	0.244818
Biaka	0.049663	0.049707	0.049724	0.049833	0.049797	0.049461	0.049724	0.049782	0.049564	0.049647	0.049741	0.050075	0.049824	0.049625	0.049632	0.049668	0.049622	0.049885	0.04979	0.049764	0.050082	0.0498	0.04997	0.049947	0.04972	0.049971	0.049986	0.050352	0.0499	0.049867	0.049974	0.049945	0.04998	0.050189	0.050053	NA	0.04959	0.050376	0.049472	0.05016	0.050206	0.050366	0.050267	0.049708	0.049832	0.050123	0.049811	0.050145	0.05
Melanesian	0.251294	0.251732	0.250553	0.251901	0.248069	0.24708	0.248908	0.246811	0.249598	0.252016	0.251521	0.252361	0.24993	0.246653	0.25241	0.252338	0.252259	0.252628	0.251999	0.251877	0.263374	0.263258	0.265597	0.264871	0.250862	0.211459	0.212171	0.21151	0.239697	0.231324	0.205605	0.214603	0.218549	0.218289	0.222687	0.04959	NA	0.212195	0.320023	0.206133	0.193993	0.209057	0.198221	0.237993	0.24896	0.213256	0.242441	0.235539	0.216721
French	0.22058	0.219889	0.219956	0.21976	0.2231	0.22369	0.222348	0.223896	0.221054	0.218925	0.219377	0.219982	0.220215	0.22265	0.219282	0.219167	0.219334	0.219649	0.219605	0.218835	0.226912	0.219426	0.225532	0.226384	0.219719	0.242386	0.24265	0.268713	0.231764	0.239058	0.237137	0.238605	0.246295	0.248176	0.243431	0.050376	0.212195	NA	0.209606	0.253622	0.237078	0.266259	0.242665	0.229609	0.219869	0.26823	0.23201	0.232818	0.264078
Papuan	0.241278	0.240852	0.241646	0.241055	0.239446	0.238069	0.240273	0.238039	0.239397	0.240904	0.241974	0.241348	0.240909	0.238168	0.241678	0.241297	0.241467	0.241783	0.241365	0.241139	0.24934	0.255812	0.254076	0.249966	0.240551	0.209014	0.209761	0.209183	0.232854	0.225772	0.203386	0.212514	0.216099	0.215798	0.219666	0.049472	0.320023	0.209606	NA	0.203898	0.191937	0.206399	0.196189	0.231838	0.240076	0.210696	0.236817	0.229438	0.213685
Druze	0.213003	0.212389	0.212455	0.212395	0.215186	0.215784	0.214416	0.215938	0.213601	0.211795	0.212223	0.212604	0.212815	0.215198	0.212	0.211832	0.21192	0.21214	0.212358	0.21126	0.219036	0.21224	0.217933	0.21875	0.21231	0.237454	0.237547	0.254273	0.221035	0.23128	0.232672	0.232677	0.239412	0.240953	0.236349	0.05016	0.206133	0.253622	0.203898	NA	0.234999	0.255763	0.239422	0.219097	0.212844	0.252943	0.221575	0.222145	0.248927
Bedouin	0.20068	0.200045	0.200284	0.19996	0.202621	0.203168	0.201951	0.203004	0.201111	0.19938	0.199474	0.200234	0.200408	0.202398	0.199665	0.199545	0.199616	0.199947	0.200126	0.199113	0.206297	0.200146	0.204959	0.20568	0.199908	0.222232	0.222251	0.237961	0.207114	0.216612	0.217972	0.217551	0.22359	0.224691	0.220712	0.050206	0.193993	0.237078	0.191937	0.234999	NA	0.239647	0.226692	0.205297	0.200392	0.236122	0.207066	0.208209	0.23242
Sardinian	0.216664	0.215825	0.21588	0.215744	0.218673	0.21957	0.218139	0.219512	0.217105	0.215227	0.215646	0.216179	0.216208	0.218659	0.215494	0.215307	0.215449	0.215749	0.215751	0.214709	0.222885	0.215826	0.22139	0.222264	0.215783	0.239879	0.240029	0.269203	0.224793	0.235368	0.234991	0.23521	0.242592	0.244043	0.239303	0.050366	0.209057	0.266259	0.206399	0.255763	0.239647	NA	0.244963	0.222706	0.216327	0.265085	0.22476	0.226607	0.259681
Palestinian	0.204984	0.204329	0.204552	0.204357	0.206851	0.207503	0.20627	0.207552	0.205556	0.203924	0.204039	0.204609	0.204637	0.206866	0.203991	0.203943	0.204047	0.204303	0.204381	0.20333	0.210736	0.204306	0.209544	0.21018	0.204221	0.227276	0.227429	0.243601	0.211836	0.221536	0.222926	0.222845	0.229154	0.230262	0.226219	0.050267	0.198221	0.242665	0.196189	0.239422	0.226692	0.244963	NA	0.209799	0.204825	0.241821	0.211806	0.212937	0.238105
Colombian	0.274606	0.272009	0.271127	0.270999	0.275309	0.273234	0.276235	0.272219	0.272156	0.267463	0.267794	0.271716	0.270267	0.269723	0.26996	0.269573	0.269681	0.27025	0.270085	0.269464	0.279791	0.258221	0.273507	0.279682	0.271398	0.224672	0.225714	0.227859	0.352456	0.252736	0.218903	0.227928	0.233494	0.234737	0.238569	0.049708	0.237993	0.229609	0.231838	0.219097	0.205297	0.222706	0.209799	NA	0.262271	0.232158	0.374044	0.346932	0.238399
Cambodian	0.285065	0.289897	0.285331	0.289799	0.280592	0.280062	0.281956	0.279439	0.285199	0.291671	0.289716	0.290207	0.284884	0.279351	0.291364	0.291761	0.291506	0.29185	0.291214	0.290177	0.304138	0.274517	0.295499	0.303763	0.288557	0.218616	0.219563	0.218695	0.263043	0.250493	0.212949	0.222426	0.227002	0.226463	0.233108	0.049832	0.24896	0.219869	0.240076	0.212844	0.200392	0.216327	0.204825	0.262271	NA	0.220767	0.264809	0.257171	0.226422
Orcadian	0.221557	0.220876	0.220793	0.220854	0.224181	0.225001	0.223338	0.224637	0.222189	0.21987	0.220348	0.220999	0.221272	0.223528	0.220286	0.220238	0.220439	0.220725	0.220627	0.219681	0.228015	0.220605	0.226436	0.227447	0.220635	0.242796	0.243321	0.268963	0.234622	0.240029	0.237636	0.239379	0.247275	0.24973	0.244534	0.050123	0.213256	0.26823	0.210696	0.252943	0.236122	0.265085	0.241821	0.232158	0.220767	NA	0.234463	0.234761	0.265699
Surui	0.278013	0.275521	0.274732	0.274683	0.278973	0.276951	0.280562	0.275332	0.275206	0.270696	0.271845	0.274903	0.273579	0.272677	0.273202	0.272875	0.27318	0.273614	0.273559	0.273163	0.282605	0.261433	0.277531	0.283903	0.275205	0.22705	0.228408	0.229821	0.357585	0.255521	0.221263	0.230237	0.236072	0.236831	0.240905	0.049811	0.242441	0.23201	0.236817	0.221575	0.207066	0.22476	0.211806	0.374044	0.264809	0.234463	NA	0.352104	0.240598
Maya	0.268533	0.26613	0.265456	0.265273	0.269225	0.267669	0.270555	0.266562	0.266743	0.261819	0.262525	0.265934	0.264921	0.264352	0.264023	0.263465	0.263619	0.264427	0.264474	0.263464	0.274168	0.253762	0.268482	0.273788	0.265949	0.22604	0.227026	0.231325	0.340307	0.250794	0.22018	0.228091	0.234239	0.235369	0.238663	0.050145	0.235539	0.232818	0.229438	0.222145	0.208209	0.226607	0.212937	0.346932	0.257171	0.234761	0.352104	NA	0.240123
Russian	0.228464	0.227613	0.227587	0.227334	0.231392	0.231535	0.230842	0.231556	0.228812	0.226031	0.226477	0.22746	0.227917	0.229966	0.226665	0.226692	0.226717	0.227029	0.227024	0.225888	0.234766	0.225461	0.232697	0.23391	0.22739	0.241464	0.241936	0.263933	0.240253	0.242686	0.235955	0.238855	0.246611	0.248798	0.244818	0.05	0.216721	0.264078	0.213685	0.248927	0.23242	0.259681	0.238105	0.238399	0.226422	0.265699	0.240598	0.240123	NA
Mandenka	0.085167	0.084755	0.084959	0.084883	0.085174	0.084864	0.084861	0.084828	0.084696	0.084931	0.084659	0.085332	0.084999	0.084869	0.084859	0.084737	0.084803	0.085037	0.08517	0.084697	0.086485	0.084675	0.085905	0.085863	0.084777	0.085509	0.085394	0.086429	0.084292	0.085279	0.085353	0.08509	0.085517	0.085526	0.085173	0.053188	0.08296	0.086202	0.082824	0.086126	0.08613	0.086588	0.086334	0.084207	0.084956	0.085915	0.084299	0.0848	0.085663
Yoruba	0.080989	0.080701	0.080678	0.080668	0.080907	0.080622	0.080606	0.08063	0.080579	0.080825	0.080481	0.081181	0.080887	0.080686	0.080664	0.080575	0.080595	0.080944	0.080953	0.080477	0.08209	0.08074	0.081701	0.081703	0.08067	0.081115	0.081055	0.081532	0.080147	0.08098	0.081089	0.080734	0.081058	0.081226	0.080884	0.053475	0.078986	0.081428	0.078916	0.081534	0.081785	0.081717	0.081801	0.080133	0.080723	0.081166	0.079972	0.080586	0.081055
Yakut	0.285869	0.28284	0.282444	0.281905	0.289619	0.286016	0.290432	0.284668	0.283662	0.27727	0.277962	0.282366	0.282389	0.280585	0.279957	0.279728	0.279881	0.280412	0.280767	0.27995	0.28985	0.264796	0.282338	0.289769	0.282964	0.223776	0.224749	0.227172	0.275305	0.258909	0.217855	0.226457	0.232197	0.232173	0.237988	0.049891	0.242817	0.228409	0.235134	0.219561	0.206327	0.223819	0.210831	0.274091	0.269943	0.229702	0.277492	0.26908	0.237047
San	0.043975	0.043957	0.044347	0.044086	0.044006	0.044029	0.04392	0.044101	0.043736	0.044025	0.044447	0.044346	0.044435	0.044128	0.044072	0.044131	0.044232	0.044067	0.044235	0.044739	0.043059	0.043637	0.042995	0.043314	0.044121	0.044139	0.043918	0.045223	0.043927	0.044333	0.043691	0.043827	0.044132	0.044536	0.0442	0.038794	0.044347	0.045063	0.044408	0.044711	0.044286	0.044985	0.044386	0.043303	0.043962	0.045046	0.043654	0.043785	0.044648
BantuSouthAfrica	0.072643	0.072401	0.072492	0.072529	0.072596	0.072291	0.072381	0.072496	0.072189	0.072466	0.072327	0.072861	0.072905	0.072469	0.072336	0.072315	0.072453	0.072776	0.072671	0.072701	0.073438	0.072357	0.07288	0.073106	0.072469	0.072775	0.072613	0.073325	0.071875	0.072647	0.072834	0.072472	0.072592	0.07295	0.072554	0.050739	0.071032	0.073148	0.070859	0.073024	0.073139	0.073209	0.073189	0.07185	0.072406	0.07299	0.07147	0.072069	0.072683
Karitiana	0.277139	0.274731	0.274227	0.274273	0.277572	0.275991	0.27916	0.274221	0.274821	0.270683	0.27158	0.274834	0.273304	0.272141	0.272885	0.272522	0.272594	0.273656	0.273477	0.27246	0.283499	0.261912	0.276807	0.283341	0.274804	0.227015	0.227796	0.229995	0.356498	0.255226	0.220667	0.230008	0.236005	0.237047	0.240901	0.050016	0.241258	0.231929	0.234762	0.220537	0.206915	0.224332	0.211419	0.372223	0.26494	0.234191	0.384348	0.350992	0.240406
Italian	0.219239	0.218702	0.218672	0.218539	0.221699	0.222251	0.221077	0.22254	0.219861	0.21769	0.218192	0.21882	0.218926	0.221507	0.218162	0.217921	0.218198	0.218467	0.21852	0.217293	0.226007	0.218233	0.224294	0.225054	0.218458	0.242287	0.242598	0.267923	0.22978	0.238138	0.23697	0.238103	0.245657	0.247517	0.242436	0.050368	0.211628	0.266672	0.208696	0.254976	0.238694	0.267455	0.244183	0.227315	0.218814	0.266548	0.230035	0.230537	0.261893
Tuscan	0.218445	0.217763	0.217888	0.217576	0.22072	0.221495	0.220145	0.22165	0.218974	0.216868	0.217366	0.21806	0.218157	0.22055	0.217123	0.217101	0.217082	0.217556	0.217301	0.216375	0.224518	0.217513	0.223261	0.22408	0.217698	0.24146	0.241787	0.265848	0.228261	0.236993	0.236266	0.237261	0.244719	0.246241	0.241492	0.050271	0.210054	0.264381	0.207806	0.254295	0.238001	0.265422	0.243307	0.225611	0.217875	0.26426	0.227862	0.229241	0.259848
Oroqen	0.297406	0.295556	0.293971	0.294286	0.300596	0.295794	0.301562	0.294882	0.295438	0.289338	0.289726	0.295083	0.293753	0.290508	0.292615	0.291912	0.29242	0.292814	0.293117	0.293185	0.302969	0.273461	0.294354	0.30334	0.295423	0.220706	0.221796	0.222028	0.278994	0.261176	0.214923	0.224444	0.229681	0.229388	0.236849	0.049785	0.248659	0.223537	0.239795	0.215448	0.202583	0.219035	0.206847	0.277921	0.280615	0.224552	0.281796	0.271963	0.232514
Mozabite	0.180264	0.179483	0.179631	0.179393	0.181668	0.182096	0.180986	0.182065	0.180274	0.179137	0.179091	0.179908	0.179855	0.181213	0.179154	0.179101	0.179116	0.179539	0.179725	0.178813	0.184683	0.179425	0.183766	0.184403	0.179567	0.19618	0.196412	0.214103	0.18476	0.192788	0.192693	0.192654	0.197846	0.198573	0.195502	0.051273	0.17422	0.212677	0.172071	0.207989	0.198636	0.215817	0.201317	0.183001	0.179729	0.211583	0.184386	0.186254	0.208112
Uygur	0.26051	0.259776	0.259104	0.259152	0.261653	0.260462	0.262003	0.260093	0.260221	0.256356	0.256551	0.259892	0.259148	0.25852	0.258114	0.257667	0.257913	0.258362	0.258789	0.257644	0.267201	0.248168	0.261912	0.267133	0.259688	0.231592	0.232461	0.238315	0.256233	0.249792	0.225924	0.232446	0.23835	0.239401	0.241052	0.049947	0.232235	0.239253	0.226121	0.230966	0.216405	0.235364	0.221465	0.254707	0.252151	0.240286	0.258103	0.25265	0.242962
Adygei	0.223557	0.22273	0.222752	0.222344	0.225898	0.226335	0.225314	0.226237	0.224148	0.221851	0.222108	0.222689	0.222968	0.225261	0.222141	0.22196	0.22219	0.222299	0.222459	0.221413	0.229361	0.221146	0.227905	0.228898	0.222426	0.242704	0.24308	0.258072	0.232279	0.239716	0.23758	0.238955	0.246105	0.248341	0.244037	0.049801	0.213504	0.258186	0.210772	0.250919	0.234097	0.256672	0.239748	0.230774	0.222224	0.258688	0.232854	0.232913	0.256363
Bantu_Kenya	0.085018	0.084778	0.08486	0.084789	0.085202	0.084928	0.084748	0.084773	0.084805	0.084618	0.084591	0.085313	0.085268	0.084803	0.084863	0.084662	0.084801	0.085127	0.085093	0.084773	0.086381	0.084425	0.085674	0.085852	0.084862	0.085771	0.085711	0.086694	0.084376	0.085586	0.0854	0.085268	0.085681	0.085955	0.085522	0.050838	0.083037	0.086594	0.082727	0.086766	0.086563	0.087124	0.086621	0.084124	0.085005	0.086351	0.084388	0.085001	0.086107
Tikopia_Solomon	0.289689	0.293413	0.288422	0.292944	0.284292	0.283531	0.285703	0.283348	0.288503	0.293863	0.290268	0.29416	0.287443	0.282917	0.294693	0.294389	0.294336	0.294716	0.293971	0.293481	0.304013	0.280958	0.299954	0.305769	0.292085	0.222233	0.223187	0.222516	0.267533	0.254428	0.216436	0.226091	0.230976	0.230453	0.237056	0.049817	0.298002	0.223503	0.290261	0.216398	0.203617	0.220018	0.208233	0.266378	0.284783	0.224685	0.27037	0.261823	0.230253
Rennell_Solomon	0.291191	0.294367	0.289231	0.294135	0.285938	0.284638	0.287271	0.284349	0.289265	0.294449	0.29156	0.294602	0.288321	0.283712	0.295843	0.295605	0.295722	0.296487	0.295697	0.294867	0.304151	0.281731	0.301135	0.306389	0.292794	0.222506	0.223358	0.222988	0.269225	0.255294	0.216767	0.226436	0.231214	0.23005	0.237505	0.049341	0.297865	0.223825	0.288699	0.217108	0.203752	0.220129	0.208648	0.26701	0.2862	0.225335	0.271608	0.262417	0.230923
Bellona_Solomon	0.291726	0.294775	0.289414	0.29412	0.286143	0.284899	0.287649	0.28456	0.289437	0.295069	0.291701	0.29522	0.288449	0.283797	0.296247	0.296013	0.295971	0.296537	0.295663	0.294864	0.305117	0.281381	0.301645	0.307122	0.293404	0.222354	0.223192	0.222195	0.268703	0.255288	0.216354	0.226411	0.231051	0.229942	0.237572	0.049546	0.297554	0.223189	0.288289	0.216385	0.203365	0.219561	0.20791	0.267395	0.286509	0.224502	0.271025	0.262818	0.230036
Emae_Vanuatu	0.25937	0.259889	0.258738	0.260026	0.256286	0.255408	0.257211	0.254859	0.257553	0.260195	0.260206	0.260778	0.258401	0.254974	0.260945	0.260966	0.260968	0.261342	0.26042	0.26057	0.263692	0.26214	0.265961	0.265165	0.259224	0.217152	0.217753	0.216983	0.246798	0.238235	0.211097	0.220552	0.224437	0.223788	0.228856	0.049206	0.330408	0.217618	0.343637	0.211453	0.198962	0.214263	0.203396	0.245368	0.257383	0.218852	0.250358	0.242786	0.222566
Ambae_Vanuatu	0.264213	0.265263	0.263809	0.265342	0.260774	0.259971	0.26196	0.259542	0.262917	0.265476	0.264952	0.265915	0.263143	0.259363	0.266384	0.266182	0.266163	0.266325	0.265859	0.265128	0.270273	0.265371	0.271496	0.27121	0.264317	0.217763	0.218446	0.217819	0.249954	0.240769	0.211884	0.221522	0.2255	0.22472	0.230401	0.049347	0.324373	0.218395	0.334586	0.212076	0.199299	0.214906	0.203865	0.249187	0.26166	0.219535	0.253585	0.24576	0.2235
Efate_Vanuatu	0.256494	0.256716	0.256173	0.256988	0.253652	0.252723	0.254501	0.252334	0.254625	0.256924	0.256941	0.257427	0.255641	0.252587	0.257588	0.257484	0.257585	0.257771	0.257221	0.25669	0.25978	0.260432	0.262605	0.260716	0.256119	0.216656	0.217311	0.2166	0.24507	0.236738	0.210704	0.220217	0.224043	0.223465	0.228293	0.049118	0.333231	0.21718	0.349759	0.211049	0.19853	0.214034	0.203094	0.243893	0.254679	0.218447	0.248497	0.240902	0.222065
Tanna_Vanuatu	0.253186	0.252944	0.252963	0.253134	0.250573	0.249569	0.251493	0.249219	0.251302	0.253242	0.253479	0.253761	0.252568	0.2495	0.253868	0.253678	0.25381	0.25429	0.253527	0.253237	0.255491	0.258192	0.258716	0.256392	0.252347	0.216539	0.217125	0.216848	0.242941	0.235198	0.210546	0.220045	0.223816	0.223341	0.227928	0.049345	0.336596	0.217408	0.355689	0.211121	0.198576	0.214068	0.20308	0.241736	0.251405	0.218541	0.247006	0.239247	0.221833
Ureparapara_Vanuatu	0.257887	0.258408	0.257651	0.258467	0.254865	0.253813	0.255834	0.253622	0.256063	0.258667	0.258195	0.259081	0.256838	0.253382	0.259447	0.259427	0.259317	0.259611	0.25916	0.258489	0.262116	0.260168	0.264699	0.263795	0.257994	0.214901	0.215527	0.214911	0.245405	0.236455	0.209075	0.218621	0.222358	0.221697	0.227052	0.049464	0.325551	0.215456	0.338035	0.209478	0.196939	0.212419	0.201439	0.244224	0.255672	0.216605	0.24873	0.240985	0.220268
Pentecost_Vanuatu	0.254445	0.254545	0.254243	0.25479	0.251769	0.250903	0.25263	0.250733	0.252712	0.254774	0.255223	0.255248	0.25392	0.250304	0.255459	0.255437	0.255302	0.25535	0.255272	0.255061	0.257017	0.259535	0.260318	0.257893	0.253823	0.216231	0.216821	0.216104	0.243946	0.235545	0.210006	0.219564	0.223379	0.223203	0.22766	0.049203	0.336502	0.21654	0.35281	0.210452	0.198073	0.213406	0.202496	0.242792	0.252555	0.217822	0.248053	0.240016	0.221143
Ambrym_Vanuatu	0.255808	0.255832	0.255539	0.256018	0.25286	0.252116	0.253734	0.251577	0.254096	0.256163	0.256222	0.256666	0.254871	0.251824	0.256851	0.25672	0.256751	0.256854	0.256538	0.256519	0.258388	0.260269	0.261748	0.259589	0.255243	0.216623	0.217238	0.21643	0.244196	0.236268	0.210524	0.220058	0.223798	0.223348	0.228187	0.048958	0.335484	0.216997	0.352119	0.210863	0.198174	0.213559	0.202735	0.243098	0.253936	0.218185	0.247394	0.240438	0.221659
SantaCruz_Solomon	0.255654	0.255635	0.255604	0.255914	0.252724	0.251776	0.253716	0.251569	0.253656	0.256009	0.256114	0.256317	0.254636	0.251519	0.256711	0.256812	0.256578	0.256871	0.256441	0.256029	0.258674	0.260592	0.261856	0.259558	0.255071	0.216486	0.217104	0.216401	0.244205	0.236277	0.210617	0.22004	0.223876	0.223389	0.228195	0.049188	0.337962	0.217003	0.353111	0.21074	0.19836	0.213867	0.202923	0.243379	0.253628	0.218137	0.248217	0.240351	0.221683
Malaita_Solomon	0.273181	0.274985	0.272017	0.274696	0.268521	0.267992	0.269654	0.267669	0.271051	0.275229	0.273452	0.275787	0.271316	0.267216	0.276183	0.276006	0.275815	0.276362	0.275346	0.275023	0.282004	0.271264	0.281592	0.283444	0.274104	0.219072	0.219774	0.218937	0.255508	0.245086	0.21308	0.222633	0.227063	0.226198	0.232169	0.049358	0.326818	0.219758	0.315414	0.213089	0.200433	0.216373	0.204811	0.254711	0.269665	0.220875	0.259252	0.251018	0.225634
VellaLavella_Solomon	0.271427	0.272934	0.270059	0.272749	0.26705	0.266429	0.268249	0.266225	0.26957	0.273242	0.271815	0.27407	0.269808	0.265583	0.274081	0.274094	0.273877	0.274624	0.27341	0.2729	0.279559	0.270339	0.279131	0.28092	0.272104	0.218778	0.219691	0.219085	0.25493	0.244201	0.212939	0.22237	0.226854	0.22635	0.231611	0.049506	0.340387	0.219868	0.313523	0.213271	0.200632	0.216504	0.204945	0.253355	0.267935	0.221093	0.258067	0.249778	0.225346
Malakula_Vanuatu	0.25402	0.253967	0.253865	0.254071	0.251316	0.250334	0.252262	0.250231	0.252201	0.254089	0.254268	0.254616	0.253218	0.250181	0.254942	0.254717	0.254893	0.254928	0.254541	0.254446	0.256522	0.258821	0.259831	0.257468	0.25325	0.216538	0.216959	0.216558	0.243394	0.235583	0.210559	0.219958	0.223739	0.223151	0.227863	0.048988	0.335347	0.2171	0.353187	0.210906	0.198188	0.213753	0.202721	0.24225	0.252068	0.218266	0.247337	0.239642	0.22176
EspirituSanto_Vanuatu	0.257238	0.257265	0.256811	0.257404	0.254121	0.253216	0.255114	0.252821	0.255238	0.257477	0.257374	0.258041	0.256232	0.252857	0.258172	0.257997	0.25813	0.258299	0.258016	0.257596	0.260109	0.261009	0.263176	0.261611	0.256771	0.216657	0.217232	0.216935	0.245479	0.237174	0.210705	0.220278	0.224117	0.22345	0.228531	0.04934	0.333706	0.217454	0.349685	0.211236	0.198687	0.214223	0.203224	0.244054	0.254828	0.218737	0.248938	0.241534	0.222376
Maewo_Vanuatu	0.258946	0.259576	0.258785	0.259637	0.256043	0.25523	0.256767	0.254874	0.257596	0.259673	0.25962	0.259872	0.257624	0.254816	0.260369	0.260353	0.260353	0.260576	0.260508	0.259456	0.263786	0.261152	0.265421	0.265018	0.258818	0.219217	0.21988	0.22139	0.247746	0.239421	0.213286	0.222241	0.22657	0.226344	0.230754	0.049571	0.321572	0.221576	0.331796	0.214879	0.201915	0.218428	0.206427	0.246199	0.256416	0.222888	0.25079	0.243595	0.225983
Bai_Nayong	0.299396	0.302873	0.298402	0.302056	0.295057	0.294231	0.296808	0.293528	0.299739	0.298828	0.297996	0.302425	0.29828	0.292988	0.303613	0.303243	0.303669	0.304219	0.304393	0.302857	0.31331	0.280459	0.303536	0.313517	0.30204	0.218584	0.219506	0.219315	0.271792	0.257544	0.212704	0.222227	0.227437	0.22673	0.234955	0.049965	0.251338	0.22059	0.240719	0.212654	0.200534	0.216507	0.205022	0.271066	0.287948	0.221561	0.275498	0.265443	0.228217
Bouyei_Duyun	0.297604	0.303075	0.297099	0.303113	0.292477	0.291897	0.294273	0.291189	0.297745	0.30297	0.299311	0.303549	0.296488	0.290879	0.306399	0.306732	0.306967	0.306866	0.307148	0.306505	0.31768	0.281933	0.306714	0.31765	0.302021	0.217943	0.218979	0.217935	0.270377	0.255889	0.212115	0.221809	0.226587	0.226007	0.233894	0.049513	0.252755	0.219225	0.241531	0.211964	0.199459	0.215488	0.2039	0.269675	0.29158	0.220359	0.273418	0.264044	0.226701
Bouyei_Longli	0.297289	0.303028	0.296724	0.30307	0.291872	0.291492	0.293556	0.290869	0.297409	0.30373	0.299787	0.303727	0.296066	0.290273	0.305932	0.306385	0.306647	0.306894	0.307024	0.306327	0.3179	0.282194	0.306938	0.317887	0.30207	0.218089	0.219023	0.218185	0.269783	0.255543	0.212289	0.221828	0.226644	0.22626	0.233751	0.049815	0.252373	0.219277	0.241318	0.211916	0.19954	0.215588	0.203973	0.269203	0.292018	0.220355	0.27249	0.263467	0.226646
Chuanqing_Nayong	0.298196	0.302485	0.297778	0.30265	0.293603	0.292842	0.295308	0.292263	0.298492	0.29992	0.298068	0.303097	0.297163	0.291855	0.304652	0.304468	0.3058	0.305566	0.307539	0.308264	0.314378	0.280088	0.304133	0.314536	0.301786	0.217995	0.219066	0.218187	0.271275	0.256353	0.212246	0.221866	0.226757	0.226264	0.234158	0.049688	0.251436	0.219436	0.240925	0.212111	0.199842	0.215591	0.204158	0.270687	0.288977	0.220461	0.274146	0.264847	0.226885
Zhuang_Duyun	0.297296	0.303764	0.29733	0.303842	0.291775	0.291745	0.294174	0.291163	0.297897	0.304959	0.300353	0.305347	0.295874	0.291008	0.308204	0.308747	0.307826	0.309014	0.308568	0.306887	0.318468	0.282352	0.307771	0.318622	0.302786	0.218115	0.218611	0.218557	0.269055	0.255646	0.212303	0.22162	0.226772	0.225786	0.233939	0.04946	0.252541	0.219609	0.241587	0.212077	0.199203	0.215796	0.203845	0.268066	0.292607	0.221087	0.273437	0.262962	0.227173
Dongxiang_Duyun	0.297619	0.303533	0.297647	0.304338	0.293331	0.292165	0.294166	0.291805	0.29801	0.302587	0.299799	0.30389	0.296611	0.291696	0.30717	0.307498	0.308031	0.30778	0.308876	0.3076	0.317264	0.281864	0.306677	0.316497	0.30229	0.218467	0.219465	0.21866	0.270867	0.256747	0.212434	0.221879	0.227139	0.226071	0.234319	0.049419	0.253207	0.21981	0.243156	0.212523	0.200163	0.215719	0.204612	0.27011	0.291532	0.221065	0.272967	0.263696	0.22742
Geolao_Duyun	0.297287	0.302177	0.297781	0.301518	0.293587	0.29243	0.295282	0.291557	0.298127	0.299756	0.298526	0.302319	0.296922	0.290802	0.304376	0.303954	0.304902	0.305944	0.305869	0.306662	0.314462	0.280664	0.304545	0.315047	0.301131	0.217143	0.217723	0.217671	0.269428	0.256575	0.211047	0.220798	0.225531	0.224676	0.233578	0.050311	0.251546	0.218097	0.240664	0.210584	0.198789	0.214225	0.203144	0.269826	0.290085	0.219271	0.272463	0.26403	0.225635
Han_Congjiang	0.299974	0.304006	0.299076	0.304395	0.295134	0.294424	0.296964	0.294093	0.300162	0.301343	0.299013	0.305017	0.29889	0.293339	0.306852	0.307077	0.308708	0.30787	0.309207	0.308849	0.317446	0.281716	0.30632	0.317102	0.303477	0.218641	0.219569	0.219265	0.272647	0.257758	0.21288	0.222454	0.227395	0.227057	0.234871	0.049581	0.252887	0.220401	0.242419	0.212737	0.200474	0.216496	0.204816	0.271964	0.290376	0.221377	0.276219	0.266023	0.227892
Han_Duyun	0.299129	0.303277	0.298163	0.302783	0.294058	0.293273	0.295827	0.292558	0.299002	0.30123	0.298322	0.303709	0.297562	0.292113	0.305098	0.304995	0.30558	0.30565	0.306113	0.305869	0.316144	0.281106	0.305159	0.31624	0.302512	0.218087	0.218871	0.21805	0.271083	0.256657	0.212149	0.221756	0.226685	0.226234	0.23405	0.049778	0.251569	0.219238	0.240829	0.211638	0.199469	0.215338	0.203838	0.270547	0.289712	0.220097	0.273561	0.264788	0.226729
Han_Longli	0.29875	0.303091	0.29809	0.302655	0.294154	0.293399	0.295931	0.292705	0.298954	0.300639	0.298412	0.303402	0.297637	0.292428	0.304804	0.304502	0.305016	0.305348	0.305626	0.305266	0.315344	0.280851	0.305	0.31538	0.302371	0.218332	0.219133	0.21854	0.271158	0.256932	0.212443	0.22199	0.226906	0.226406	0.234277	0.049709	0.251611	0.219599	0.241026	0.21233	0.200018	0.215791	0.204244	0.270483	0.289452	0.22062	0.273881	0.264833	0.227229
Han_Nayong	0.298694	0.302661	0.298223	0.302403	0.294071	0.293326	0.295716	0.292754	0.298835	0.299822	0.2981	0.303027	0.297841	0.292549	0.304379	0.30421	0.305061	0.305104	0.306239	0.306318	0.314369	0.279961	0.303901	0.31412	0.30199	0.218339	0.219299	0.218521	0.271635	0.256813	0.212419	0.222019	0.227031	0.226481	0.234478	0.049699	0.251517	0.219724	0.240961	0.212404	0.199987	0.215818	0.20431	0.270657	0.289076	0.220696	0.274046	0.265011	0.227282
Shui_Duyun	0.296354	0.302325	0.295911	0.302544	0.291325	0.290933	0.293053	0.289875	0.296592	0.303419	0.298935	0.30293	0.295155	0.28938	0.30634	0.307069	0.307368	0.307145	0.307412	0.3067	0.317348	0.281642	0.30637	0.317166	0.301106	0.217898	0.219168	0.218209	0.269378	0.254997	0.21208	0.221858	0.226763	0.22597	0.233624	0.049745	0.251092	0.219249	0.240379	0.211861	0.199654	0.215467	0.204104	0.269022	0.291447	0.220148	0.272	0.263496	0.226498
Tujia_Congjiang	0.299843	0.303823	0.298998	0.302649	0.29535	0.295534	0.297385	0.293771	0.300516	0.300111	0.298593	0.303801	0.299585	0.293781	0.304406	0.303997	0.304402	0.30461	0.305222	0.303952	0.313896	0.279454	0.302496	0.313288	0.302705	0.218781	0.219927	0.218893	0.273142	0.25797	0.21308	0.223114	0.227786	0.227588	0.234707	0.04939	0.249659	0.220123	0.240463	0.212921	0.20019	0.216562	0.204546	0.272805	0.288618	0.221797	0.27518	0.266126	0.227431
Yao_Congjiang	0.298537	0.303526	0.298161	0.304461	0.293678	0.292915	0.294726	0.291814	0.298587	0.302964	0.299456	0.304844	0.297563	0.291605	0.307557	0.308437	0.309379	0.308692	0.31057	0.310846	0.317666	0.282341	0.306439	0.317542	0.302914	0.217591	0.218822	0.21818	0.271628	0.256117	0.211938	0.221596	0.226382	0.225933	0.233769	0.049976	0.2524	0.219313	0.241496	0.211924	0.199744	0.21536	0.204066	0.271238	0.291249	0.22032	0.273549	0.265301	0.226523
Yi_Nayong	0.295144	0.299704	0.298257	0.299836	0.291308	0.290954	0.292308	0.289564	0.296241	0.297182	0.298786	0.299014	0.296557	0.290054	0.30123	0.301637	0.301982	0.301826	0.303449	0.30422	0.31241	0.278685	0.301162	0.311385	0.298911	0.216788	0.217676	0.216335	0.269176	0.254377	0.210784	0.221105	0.225509	0.224856	0.233499	0.049756	0.250075	0.218082	0.240453	0.210353	0.198091	0.213849	0.202389	0.268527	0.288367	0.219119	0.270172	0.26245	0.22608
[truncated: 44 more columns]
