# Supplementary material for: Extensive genetic admixture between Tai-Kadai-speaking people and their neighbours in the northeastern region of the Yungui Plateau inferred from genome-wide variations
Source: BMC Genomics. 2023 Jun 12;24:317. doi: 10.1186/s12864-023-09412-3 (PMC10259048; doi:10.1186/s12864-023-09412-3)
Supplement: Supplementary file 3 — Supplementary Material 3 [file 12864_2023_9412_MOESM3_ESM.xlsx]

## Sheet: Sheet1
Table S3: The population substructure among studied populations revealed by f4(Studied population1, Studied population2; References population, Mbuti)
W	X	Y	Z	f4	std.errors	Zscore	BABA	ABBA	SNPs
Dong_Congjiang	Zhuang_Congjiang	Dai	Mbuti	-0.000152	4.9e-05	-3.072	27065	27168	676104
Dong_Congjiang	Zhuang_Congjiang	Yao_Congjiang	Mbuti	-0.000162	5.5e-05	-2.934	27139	27248	676138
Dong_Congjiang	Zhuang_Congjiang	Shui_Duyun	Mbuti	-0.000134	5.1e-05	-2.633	27084	27174	674554
Dong_Congjiang	Zhuang_Congjiang	Miao_Longli	Mbuti	-0.000122	5.3e-05	-2.281	27151	27233	674554
Dong_Congjiang	Zhuang_Congjiang	Bouyei_Longli	Mbuti	-8.3e-05	4.8e-05	-1.735	27112	27169	675769
Dong_Congjiang	Zhuang_Congjiang	Miao_Duyun	Mbuti	-7.9e-05	5e-05	-1.59	27135	27189	674554
Dong_Congjiang	Zhuang_Congjiang	Cambodian	Mbuti	-7.3e-05	4.9e-05	-1.484	26822	26871	676111
Dong_Congjiang	Zhuang_Congjiang	Miao_Congjiang	Mbuti	-6.9e-05	4.9e-05	-1.417	27191	27238	676144
Dong_Congjiang	Zhuang_Congjiang	Paiwan_Taiwan	Mbuti	-0.0001	7.1e-05	-1.402	27095	27146	507587
Dong_Congjiang	Zhuang_Congjiang	Zhuang_Duyun	Mbuti	-0.0001	7.6e-05	-1.318	27158	27225	674339
Dong_Congjiang	Zhuang_Congjiang	Bouyei_Duyun	Mbuti	-6.1e-05	5e-05	-1.215	27107	27148	674554
Dong_Congjiang	Zhuang_Congjiang	Lahu	Mbuti	-5.9e-05	5e-05	-1.178	27008	27048	676109
Dong_Congjiang	Zhuang_Congjiang	Yi_Nayong	Mbuti	-7.5e-05	7.3e-05	-1.029	26944	26995	673678
Dong_Congjiang	Zhuang_Congjiang	Cebuano_Philippines	Mbuti	-5.3e-05	6.3e-05	-0.85	26873	26900	507588
Dong_Congjiang	Zhuang_Congjiang	Dongxiang_Duyun	Mbuti	-6e-05	7.3e-05	-0.821	27110	27151	674193
Dong_Congjiang	Zhuang_Congjiang	Agta_Philippines	Mbuti	-5.2e-05	6.3e-05	-0.82	26327	26353	507588
Dong_Congjiang	Zhuang_Congjiang	Han_Congjiang	Mbuti	-4.1e-05	5.7e-05	-0.718	27158	27186	676144
Dong_Congjiang	Zhuang_Congjiang	Atayal_Taiwan	Mbuti	-4.9e-05	7.4e-05	-0.664	27115	27140	507587
Dong_Congjiang	Zhuang_Congjiang	San	Mbuti	-1.1e-05	2.4e-05	-0.456	19076	19083	676072
Dong_Congjiang	Zhuang_Congjiang	Miao_Nayong	Mbuti	-2.8e-05	6.6e-05	-0.42	27167	27185	673983
Dong_Congjiang	Zhuang_Congjiang	Biaka	Mbuti	-7e-06	1.9e-05	-0.35	19447	19451	676138
Dong_Congjiang	Zhuang_Congjiang	SantaCruz_Solomon	Mbuti	-2.3e-05	7.4e-05	-0.307	25761	25773	507589
Dong_Congjiang	Zhuang_Congjiang	Russian	Mbuti	-5e-06	4.4e-05	-0.11	25434	25438	676136
Dong_Congjiang	Zhuang_Congjiang	Emae_Vanuatu	Mbuti	-5e-06	7.1e-05	-0.064	25866	25868	507589
Dong_Congjiang	Zhuang_Congjiang	VellaLavella_Solomon	Mbuti	-3e-06	6.9e-05	-0.041	26169	26171	507589
Dong_Congjiang	Zhuang_Congjiang	Maewo_Vanuatu	Mbuti	4e-06	6.8e-05	0.052	25875	25874	507587
Dong_Congjiang	Zhuang_Congjiang	Ureparapara_Vanuatu	Mbuti	5e-06	7.3e-05	0.063	25820	25818	507589
Dong_Congjiang	Zhuang_Congjiang	Pentecost_Vanuatu	Mbuti	5e-06	7.1e-05	0.07	25735	25733	507589
Dong_Congjiang	Zhuang_Congjiang	Tuscan	Mbuti	4e-06	4.5e-05	0.087	25199	25196	676114
Dong_Congjiang	Zhuang_Congjiang	Miao	Mbuti	6e-06	4.9e-05	0.117	27125	27121	676111
Dong_Congjiang	Zhuang_Congjiang	BantuSouthAfrica	Mbuti	4e-06	2.1e-05	0.184	20257	20255	676126
Dong_Congjiang	Zhuang_Congjiang	She	Mbuti	9e-06	5e-05	0.187	27156	27149	676118
Dong_Congjiang	Zhuang_Congjiang	Orcadian	Mbuti	9e-06	4.6e-05	0.187	25294	25288	676131
Dong_Congjiang	Zhuang_Congjiang	Balochi	Mbuti	8e-06	4.1e-05	0.195	25168	25162	676136
Dong_Congjiang	Zhuang_Congjiang	Palestinian	Mbuti	9e-06	4e-05	0.222	24751	24745	676142
Dong_Congjiang	Zhuang_Congjiang	Brahui	Mbuti	9e-06	4.2e-05	0.226	25133	25127	676138
Dong_Congjiang	Zhuang_Congjiang	Melanesian	Mbuti	1.3e-05	5.6e-05	0.233	25898	25889	676113
Dong_Congjiang	Zhuang_Congjiang	Mozabite	Mbuti	1e-05	3.5e-05	0.277	23934	23927	676138
Dong_Congjiang	Zhuang_Congjiang	Basque	Mbuti	1.4e-05	4.4e-05	0.306	25241	25232	676136
Dong_Congjiang	Zhuang_Congjiang	Sindhi	Mbuti	1.3e-05	4.1e-05	0.314	25219	25211	676135
Dong_Congjiang	Zhuang_Congjiang	Efate_Vanuatu	Mbuti	2.3e-05	7.1e-05	0.326	25799	25788	507588
Dong_Congjiang	Zhuang_Congjiang	Pathan	Mbuti	1.5e-05	4.2e-05	0.348	25392	25382	676135
Dong_Congjiang	Zhuang_Congjiang	Han_Duyun	Mbuti	1.9e-05	5e-05	0.381	27100	27087	674554
Dong_Congjiang	Zhuang_Congjiang	Ambrym_Vanuatu	Mbuti	2.9e-05	7.2e-05	0.408	25773	25758	507589
Dong_Congjiang	Zhuang_Congjiang	French	Mbuti	2.1e-05	4.4e-05	0.479	25271	25257	676135
Dong_Congjiang	Zhuang_Congjiang	EspirituSanto_Vanuatu	Mbuti	3.9e-05	7.1e-05	0.552	25817	25797	507589
Dong_Congjiang	Zhuang_Congjiang	Bedouin	Mbuti	2.2e-05	3.9e-05	0.562	24619	24605	676140
Dong_Congjiang	Zhuang_Congjiang	Tanna_Vanuatu	Mbuti	4.3e-05	7.3e-05	0.586	25718	25696	507588
Dong_Congjiang	Zhuang_Congjiang	Malaita_Solomon	Mbuti	4e-05	6.7e-05	0.591	26216	26195	507589
Dong_Congjiang	Zhuang_Congjiang	Han_Nayong	Mbuti	3.1e-05	5e-05	0.623	27070	27049	673984
Dong_Congjiang	Zhuang_Congjiang	Makrani	Mbuti	2.6e-05	4.1e-05	0.643	24956	24939	676142
Dong_Congjiang	Zhuang_Congjiang	Burusho	Mbuti	2.7e-05	4.2e-05	0.644	25565	25546	676137
Dong_Congjiang	Zhuang_Congjiang	Ambae_Vanuatu	Mbuti	4.5e-05	6.9e-05	0.654	25995	25972	507589
Dong_Congjiang	Zhuang_Congjiang	Rennell_Solomon	Mbuti	5.3e-05	8.1e-05	0.655	26653	26626	507575
Dong_Congjiang	Zhuang_Congjiang	Bellona_Solomon	Mbuti	5.2e-05	7.7e-05	0.68	26653	26627	507585
Dong_Congjiang	Zhuang_Congjiang	Malakula_Vanuatu	Mbuti	5e-05	7.2e-05	0.699	25740	25715	507588
Dong_Congjiang	Zhuang_Congjiang	Chuanqing_Nayong	Mbuti	3.4e-05	4.7e-05	0.717	27075	27052	673984
Dong_Congjiang	Zhuang_Congjiang	Druze	Mbuti	3.1e-05	4.3e-05	0.718	25020	24999	676137
Dong_Congjiang	Zhuang_Congjiang	Yoruba	Mbuti	1.6e-05	2.2e-05	0.748	20582	20571	676138
Dong_Congjiang	Zhuang_Congjiang	Adygei	Mbuti	3.3e-05	4.4e-05	0.75	25306	25284	676131
Dong_Congjiang	Zhuang_Congjiang	Sardinian	Mbuti	3.4e-05	4.3e-05	0.795	25163	25139	676134
Dong_Congjiang	Zhuang_Congjiang	Surui	Mbuti	6e-05	6.7e-05	0.895	26512	26472	676057
Dong_Congjiang	Zhuang_Congjiang	Tikopia_Solomon	Mbuti	6.8e-05	7.4e-05	0.916	26624	26590	507588
Dong_Congjiang	Zhuang_Congjiang	Italian	Mbuti	4.4e-05	4.8e-05	0.93	25247	25218	676128
Dong_Congjiang	Zhuang_Congjiang	Yakut	Mbuti	4.2e-05	4.4e-05	0.951	26625	26597	676134
Dong_Congjiang	Zhuang_Congjiang	Mandenka	Mbuti	2.2e-05	2.3e-05	0.994	20706	20691	676142
Dong_Congjiang	Zhuang_Congjiang	Geolao_Duyun	Mbuti	7.7e-05	7.6e-05	1.014	27013	26961	672899
Dong_Congjiang	Zhuang_Congjiang	Kalash	Mbuti	4.8e-05	4.6e-05	1.053	25392	25360	676136
Dong_Congjiang	Zhuang_Congjiang	Karitiana	Mbuti	6.6e-05	6.1e-05	1.089	26504	26459	676100
Dong_Congjiang	Zhuang_Congjiang	Bai_Nayong	Mbuti	6.8e-05	6.1e-05	1.114	27071	27025	673983
Dong_Congjiang	Zhuang_Congjiang	Han_Longli	Mbuti	5.5e-05	4.8e-05	1.144	27106	27069	674554
Dong_Congjiang	Zhuang_Congjiang	Tujia_Congjiang	Mbuti	7.5e-05	6.5e-05	1.145	27104	27053	674550
Dong_Congjiang	Zhuang_Congjiang	Colombian	Mbuti	7.1e-05	5.9e-05	1.2	26398	26350	676094
Dong_Congjiang	Zhuang_Congjiang	Papuan	Mbuti	7e-05	5.7e-05	1.222	25649	25602	676108
Dong_Congjiang	Zhuang_Congjiang	Han	Mbuti	6.2e-05	4.7e-05	1.311	27139	27097	676139
Dong_Congjiang	Zhuang_Congjiang	Hazara	Mbuti	5.8e-05	4.3e-05	1.35	26079	26040	676132
Dong_Congjiang	Zhuang_Congjiang	Yi	Mbuti	8.1e-05	4.9e-05	1.639	27010	26955	676113
Dong_Congjiang	Zhuang_Congjiang	Bantu_Kenya	Mbuti	3.7e-05	2.1e-05	1.725	20708	20683	676134
Dong_Congjiang	Zhuang_Congjiang	Tujia	Mbuti	9.1e-05	4.9e-05	1.836	27112	27050	676116
Dong_Congjiang	Zhuang_Congjiang	Maya	Mbuti	0.000102	5.4e-05	1.89	26274	26205	676127
Dong_Congjiang	Zhuang_Congjiang	Uygur	Mbuti	8.2e-05	4.3e-05	1.908	26135	26080	676128
Dong_Congjiang	Zhuang_Congjiang	Tu	Mbuti	9.5e-05	4.6e-05	2.043	26872	26808	676112
Dong_Congjiang	Zhuang_Congjiang	Pima	Mbuti	0.000121	5.7e-05	2.128	26440	26358	676113
Dong_Congjiang	Zhuang_Congjiang	Northern_Han	Mbuti	0.000112	4.9e-05	2.294	27025	26949	676091
Dong_Congjiang	Zhuang_Congjiang	Japanese	Mbuti	0.00011	4.7e-05	2.32	27031	26957	676129
Dong_Congjiang	Zhuang_Congjiang	Daur	Mbuti	0.000111	4.7e-05	2.38	26910	26835	676114
Dong_Congjiang	Zhuang_Congjiang	Naxi	Mbuti	0.000119	4.9e-05	2.443	26993	26912	676107
Dong_Congjiang	Zhuang_Congjiang	Oroqen	Mbuti	0.000129	5.1e-05	2.537	26937	26850	676115
Dong_Congjiang	Zhuang_Congjiang	Hezhen	Mbuti	0.000133	5.1e-05	2.621	26966	26876	676121
Dong_Congjiang	Zhuang_Congjiang	Mongolian	Mbuti	0.000128	4.8e-05	2.678	26912	26825	676117
Dong_Congjiang	Zhuang_Congjiang	Xibo	Mbuti	0.00014	4.8e-05	2.921	26899	26804	676114
