# Supplementary material for: Extensive genetic admixture between Tai-Kadai-speaking people and their neighbours in the northeastern region of the Yungui Plateau inferred from genome-wide variations
Source: BMC Genomics. 2023 Jun 12;24:317. doi: 10.1186/s12864-023-09412-3 (PMC10259048; doi:10.1186/s12864-023-09412-3)
Supplement: Supplementary file 4 — Supplementary Material 4 [file 12864_2023_9412_MOESM4_ESM.xlsx]

## Sheet: Table S3
Table S4: The population substructure between studied populations and the Dai revealed by f4(TK-Studied , References populations; Dai, Mbuti)
W	X	Y	Z	f4	stderr	Zscore	BABA	ABBA	SNPs
Zhuang_Congjiang	Japanese	Dai	Mbuti	0.001613	7.3e-05	22.063	28087	26996	676101
Zhuang_Congjiang	Han	Dai	Mbuti	0.000496	6e-05	8.248	27502	27167	676103
Zhuang_Congjiang	Yi	Dai	Mbuti	0.001684	8.1e-05	20.771	28126	26987	676087
Zhuang_Congjiang	Miao	Dai	Mbuti	0.000522	7.7e-05	6.815	27472	27119	676086
Zhuang_Congjiang	Daur	Dai	Mbuti	0.002616	9.5e-05	27.485	28622	26853	676086
Zhuang_Congjiang	Mongolian	Dai	Mbuti	0.002659	9.5e-05	27.992	28677	26880	676089
Zhuang_Congjiang	Hezhen	Dai	Mbuti	0.00233	0.0001	23.25	28485	26909	676092
Zhuang_Congjiang	Xibo	Dai	Mbuti	0.002806	0.0001	28.051	28748	26851	676089
Zhuang_Congjiang	Northern_Han	Dai	Mbuti	0.0016	8.5e-05	18.718	28078	26997	676066
Zhuang_Congjiang	Lahu	Dai	Mbuti	0.000943	9e-05	10.466	27775	27137	676086
Zhuang_Congjiang	She	Dai	Mbuti	0.000401	7.4e-05	5.386	27430	27159	676093
Zhuang_Congjiang	Naxi	Dai	Mbuti	0.001776	8.5e-05	20.837	28177	26976	676082
Zhuang_Congjiang	Tu	Dai	Mbuti	0.002836	9.1e-05	31.148	28782	26865	676088
Zhuang_Congjiang	Oroqen	Dai	Mbuti	0.002646	0.000103	25.802	28678	26889	676087
Zhuang_Congjiang	Dong_Congjiang	Dai	Mbuti	0.000152	4.9e-05	3.072	27168	27065	676104
Zhuang_Congjiang	Miao_Congjiang	Dai	Mbuti	0.00015	5.3e-05	2.838	27088	26987	676104
Zhuang_Congjiang	Miao_Duyun	Dai	Mbuti	9.4e-05	6.6e-05	1.417	27076	27013	674515
Zhuang_Congjiang	Miao_Longli	Dai	Mbuti	0.000279	7.4e-05	3.762	27062	26873	674515
Zhuang_Congjiang	Miao_Nayong	Dai	Mbuti	0.000503	0.000115	4.374	27154	26815	673943
Zhuang_Congjiang	Atayal_Taiwan	Dai	Mbuti	9.3e-05	0.00013	0.716	27286	27238	507567
Zhuang_Congjiang	Agta_Philippines	Dai	Mbuti	0.007926	0.000182	43.596	30517	26494	507568
Zhuang_Congjiang	Cebuano_Philippines	Dai	Mbuti	0.002456	0.000108	22.765	28272	27026	507568
Zhuang_Congjiang	Paiwan_Taiwan	Dai	Mbuti	0.000191	0.00013	1.475	27292	27195	507567
Zhuang_Congjiang	Tujia	Dai	Mbuti	0.000752	8.1e-05	9.275	27606	27097	676090
Zhuang_Congjiang	Bai_Nayong	Dai	Mbuti	0.000904	0.000134	6.732	27544	26935	673943
Zhuang_Congjiang	Bouyei_Duyun	Dai	Mbuti	0.000157	6.3e-05	2.496	27174	27069	674515
Zhuang_Congjiang	Bouyei_Longli	Dai	Mbuti	1.3e-05	6.1e-05	0.216	27166	27157	675729
Zhuang_Congjiang	Chuanqing_Nayong	Dai	Mbuti	0.000703	6.5e-05	10.886	27416	26942	673944
Zhuang_Congjiang	Zhuang_Duyun	Dai	Mbuti	-0.000208	0.000173	-1.206	26997	27138	674300
Zhuang_Congjiang	Dongxiang_Duyun	Dai	Mbuti	0.00022	0.000175	1.256	27141	26993	674154
Zhuang_Congjiang	Geolao_Duyun	Dai	Mbuti	0.000738	0.000183	4.039	27382	26886	672860
Zhuang_Congjiang	Han_Congjiang	Dai	Mbuti	0.000445	0.000111	4.008	27271	26971	676104
Zhuang_Congjiang	Han_Duyun	Dai	Mbuti	0.000476	6.9e-05	6.94	27353	27032	674515
Zhuang_Congjiang	Han_Longli	Dai	Mbuti	0.000585	6.2e-05	9.486	27407	27013	674515
Zhuang_Congjiang	Han_Nayong	Dai	Mbuti	0.000721	6.4e-05	11.204	27438	26952	673944
Zhuang_Congjiang	Shui_Duyun	Dai	Mbuti	7.4e-05	8.7e-05	0.853	27133	27083	674515
Zhuang_Congjiang	Tujia_Congjiang	Dai	Mbuti	0.000681	0.00017	4.008	27462	27003	674511
Zhuang_Congjiang	Yao_Congjiang	Dai	Mbuti	0.000147	9.1e-05	1.61	27117	27018	676098
Zhuang_Congjiang	Yi_Nayong	Dai	Mbuti	0.001204	0.000198	6.092	27663	26852	673638
Zhuang_Congjiang	Yakut	Dai	Mbuti	0.004861	0.000107	45.424	29904	26618	676099
Zhuang_Congjiang	Brahui	Dai	Mbuti	0.015729	0.000188	83.719	35955	25321	676101
Zhuang_Congjiang	Balochi	Dai	Mbuti	0.015513	0.000189	82.122	35853	25365	676101
Zhuang_Congjiang	Basque	Dai	Mbuti	0.015769	0.000207	76.165	36067	25405	676100
Zhuang_Congjiang	Pima	Dai	Mbuti	0.006494	0.000183	35.483	30858	26467	676086
Zhuang_Congjiang	Hazara	Dai	Mbuti	0.009101	0.000133	68.624	32293	26139	676101
Zhuang_Congjiang	Makrani	Dai	Mbuti	0.01678	0.000191	87.974	36487	25142	676104
Zhuang_Congjiang	Sindhi	Dai	Mbuti	0.015007	0.000181	83.063	35554	25408	676100
Zhuang_Congjiang	Pathan	Dai	Mbuti	0.014153	0.000176	80.442	35140	25571	676102
Zhuang_Congjiang	Kalash	Dai	Mbuti	0.014278	0.000195	73.393	35214	25561	676100
Zhuang_Congjiang	Burusho	Dai	Mbuti	0.012905	0.000166	77.629	34437	25712	676101
Zhuang_Congjiang	Biaka	Dai	Mbuti	0.046617	0.000314	100	51118	19600	676100
Zhuang_Congjiang	Melanesian	Dai	Mbuti	0.009495	0.000229	41.432	32470	26051	676089
Zhuang_Congjiang	French	Dai	Mbuti	0.015564	0.000204	76.429	35951	25429	676100
Zhuang_Congjiang	Papuan	Dai	Mbuti	0.011533	0.000248	46.579	33575	25777	676082
Zhuang_Congjiang	Druze	Dai	Mbuti	0.016872	0.000202	83.367	36594	25187	676101
Zhuang_Congjiang	Bedouin	Dai	Mbuti	0.019149	0.000208	91.992	37726	24779	676102
Zhuang_Congjiang	Sardinian	Dai	Mbuti	0.016242	0.000205	79.205	36306	25325	676099
Zhuang_Congjiang	Palestinian	Dai	Mbuti	0.018316	0.000205	89.356	37310	24926	676104
Zhuang_Congjiang	Colombian	Dai	Mbuti	0.006661	0.000181	36.81	30906	26403	676073
Zhuang_Congjiang	Cambodian	Dai	Mbuti	0.00222	8.8e-05	25.218	28540	27040	676086
Zhuang_Congjiang	Orcadian	Dai	Mbuti	0.01539	0.000204	75.388	35852	25447	676099
Zhuang_Congjiang	Surui	Dai	Mbuti	0.00607	0.000208	29.115	30617	26514	676035
Zhuang_Congjiang	Maya	Dai	Mbuti	0.007695	0.000163	47.355	31500	26298	676096
Zhuang_Congjiang	Russian	Dai	Mbuti	0.014261	0.000191	74.498	35214	25573	676101
Zhuang_Congjiang	Mandenka	Dai	Mbuti	0.040145	0.000293	100	48013	20871	676102
Zhuang_Congjiang	Yoruba	Dai	Mbuti	0.040898	0.000298	100	48402	20751	676101
Zhuang_Congjiang	San	Dai	Mbuti	0.04765	0.000329	100	51441	19227	676047
Zhuang_Congjiang	BantuSouthAfrica	Dai	Mbuti	0.042432	0.000302	100	49109	20421	676091
Zhuang_Congjiang	Karitiana	Dai	Mbuti	0.006069	0.000186	32.699	30632	26529	676074
Zhuang_Congjiang	Italian	Dai	Mbuti	0.01579	0.000213	74.101	36070	25395	676099
Zhuang_Congjiang	Tuscan	Dai	Mbuti	0.015941	0.000211	75.388	36137	25359	676086
Zhuang_Congjiang	Mozabite	Dai	Mbuti	0.022863	0.000223	100	39564	24106	676101
Zhuang_Congjiang	Uygur	Dai	Mbuti	0.008698	0.000143	60.721	32074	26194	676098
Zhuang_Congjiang	Adygei	Dai	Mbuti	0.015027	0.000199	75.591	35626	25466	676097
Zhuang_Congjiang	Bantu_Kenya	Dai	Mbuti	0.040202	0.000285	100	48026	20845	676097
Zhuang_Congjiang	Tikopia_Solomon	Dai	Mbuti	0.005165	0.000193	26.745	29379	26757	507567
Zhuang_Congjiang	Rennell_Solomon	Dai	Mbuti	0.005036	0.000226	22.309	29299	26743	507555
Zhuang_Congjiang	Bellona_Solomon	Dai	Mbuti	0.004895	0.000205	23.893	29248	26764	507565
Zhuang_Congjiang	Emae_Vanuatu	Dai	Mbuti	0.012709	0.000282	45.083	32453	26002	507568
Zhuang_Congjiang	Ambae_Vanuatu	Dai	Mbuti	0.011525	0.000263	43.8	31973	26123	507568
Zhuang_Congjiang	Efate_Vanuatu	Dai	Mbuti	0.013441	0.000286	46.925	32765	25942	507567
Zhuang_Congjiang	Tanna_Vanuatu	Dai	Mbuti	0.014267	0.0003	47.578	33105	25864	507567
Zhuang_Congjiang	Ureparapara_Vanuatu	Dai	Mbuti	0.013051	0.000284	45.936	32579	25955	507568
Zhuang_Congjiang	Pentecost_Vanuatu	Dai	Mbuti	0.013923	0.0003	46.365	32942	25875	507568
Zhuang_Congjiang	Ambrym_Vanuatu	Dai	Mbuti	0.013612	0.000291	46.819	32823	25914	507568
Zhuang_Congjiang	SantaCruz_Solomon	Dai	Mbuti	0.013646	0.000296	46.052	32827	25900	507568
Zhuang_Congjiang	Malaita_Solomon	Dai	Mbuti	0.00934	0.000231	40.503	31081	26341	507568
Zhuang_Congjiang	VellaLavella_Solomon	Dai	Mbuti	0.009785	0.000246	39.853	31266	26299	507568
Zhuang_Congjiang	Malakula_Vanuatu	Dai	Mbuti	0.014077	0.000303	46.434	33016	25871	507567
Zhuang_Congjiang	EspirituSanto_Vanuatu	Dai	Mbuti	0.013318	0.000288	46.167	32718	25958	507568
Zhuang_Congjiang	Maewo_Vanuatu	Dai	Mbuti	0.012826	0.000262	48.939	32525	26015	507566
Dong_Congjiang	Japanese	Dai	Mbuti	0.001462	6.5e-05	22.517	28002	27014	676101
Dong_Congjiang	Han	Dai	Mbuti	0.000344	4.8e-05	7.21	27430	27197	676103
Dong_Congjiang	Yi	Dai	Mbuti	0.001532	7.2e-05	21.198	28046	27010	676087
Dong_Congjiang	Miao	Dai	Mbuti	0.00037	6.8e-05	5.475	27415	27165	676086
Dong_Congjiang	Daur	Dai	Mbuti	0.002464	8.9e-05	27.642	28536	26870	676086
Dong_Congjiang	Mongolian	Dai	Mbuti	0.002507	8.7e-05	28.702	28586	26891	676089
Dong_Congjiang	Hezhen	Dai	Mbuti	0.002179	9e-05	24.249	28394	26921	676092
Dong_Congjiang	Xibo	Dai	Mbuti	0.002654	9.1e-05	29.056	28654	26859	676089
Dong_Congjiang	Northern_Han	Dai	Mbuti	0.001448	7.7e-05	18.769	27990	27011	676066
Dong_Congjiang	Lahu	Dai	Mbuti	0.000791	8.2e-05	9.604	27736	27201	676086
Dong_Congjiang	She	Dai	Mbuti	0.000249	7e-05	3.585	27371	27202	676093
Dong_Congjiang	Naxi	Dai	Mbuti	0.001624	8e-05	20.423	28091	26992	676082
Dong_Congjiang	Tu	Dai	Mbuti	0.002685	8.6e-05	31.352	28699	26884	676088
Dong_Congjiang	Oroqen	Dai	Mbuti	0.002495	9.4e-05	26.507	28586	26900	676087
Dong_Congjiang	Zhuang_Congjiang	Dai	Mbuti	-0.000152	4.9e-05	-3.072	27065	27168	676104
Dong_Congjiang	Miao_Congjiang	Dai	Mbuti	-2e-06	4.2e-05	-0.039	27051	27052	676104
Dong_Congjiang	Miao_Duyun	Dai	Mbuti	-5.7e-05	5.7e-05	-1.002	27042	27081	674515
Dong_Congjiang	Miao_Longli	Dai	Mbuti	0.000128	6.5e-05	1.963	27041	26955	674515
Dong_Congjiang	Miao_Nayong	Dai	Mbuti	0.000352	0.000112	3.144	27103	26866	673943
Dong_Congjiang	Atayal_Taiwan	Dai	Mbuti	-0.000109	0.000124	-0.883	27239	27294	507567
Dong_Congjiang	Agta_Philippines	Dai	Mbuti	0.007724	0.000173	44.688	30471	26551	507568
Dong_Congjiang	Cebuano_Philippines	Dai	Mbuti	0.002253	9.1e-05	24.741	28226	27083	507568
Dong_Congjiang	Paiwan_Taiwan	Dai	Mbuti	-1.1e-05	0.000116	-0.096	27257	27263	507567
Dong_Congjiang	Tujia	Dai	Mbuti	0.000601	7e-05	8.57	27526	27120	676090
Dong_Congjiang	Bai_Nayong	Dai	Mbuti	0.000753	0.000125	6.015	27472	26965	673943
Dong_Congjiang	Bouyei_Duyun	Dai	Mbuti	6e-06	5.4e-05	0.11	27135	27131	674515
Dong_Congjiang	Bouyei_Longli	Dai	Mbuti	-0.000139	5.3e-05	-2.637	27133	27227	675729
Dong_Congjiang	Chuanqing_Nayong	Dai	Mbuti	0.000552	5.5e-05	10.102	27352	26980	673944
Dong_Congjiang	Zhuang_Duyun	Dai	Mbuti	-0.00036	0.000169	-2.132	26970	27213	674300
Dong_Congjiang	Dongxiang_Duyun	Dai	Mbuti	6.9e-05	0.000174	0.395	27103	27057	674154
Dong_Congjiang	Geolao_Duyun	Dai	Mbuti	0.000586	0.000178	3.302	27303	26908	672860
Dong_Congjiang	Han_Congjiang	Dai	Mbuti	0.000293	0.000104	2.815	27227	27029	676104
Dong_Congjiang	Han_Duyun	Dai	Mbuti	0.000325	5.9e-05	5.553	27293	27073	674515
Dong_Congjiang	Han_Longli	Dai	Mbuti	0.000434	5.4e-05	7.98	27337	27045	674515
Dong_Congjiang	Han_Nayong	Dai	Mbuti	0.00057	5.4e-05	10.57	27373	26989	673944
Dong_Congjiang	Shui_Duyun	Dai	Mbuti	-7.7e-05	8.1e-05	-0.944	27116	27167	674515
Dong_Congjiang	Tujia_Congjiang	Dai	Mbuti	0.00053	0.000166	3.185	27386	27028	674511
Dong_Congjiang	Yao_Congjiang	Dai	Mbuti	-5e-06	8.7e-05	-0.056	27106	27110	676098
Dong_Congjiang	Yi_Nayong	Dai	Mbuti	0.001054	0.000194	5.444	27629	26919	673638
Dong_Congjiang	Yakut	Dai	Mbuti	0.00471	9.9e-05	47.349	29837	26652	676099
Dong_Congjiang	Brahui	Dai	Mbuti	0.015577	0.000183	85.317	35892	25360	676101
Dong_Congjiang	Balochi	Dai	Mbuti	0.015362	0.000183	83.827	35789	25403	676101
Dong_Congjiang	Basque	Dai	Mbuti	0.015617	0.000202	77.36	36003	25445	676100
Dong_Congjiang	Pima	Dai	Mbuti	0.006342	0.000177	35.888	30772	26484	676086
Dong_Congjiang	Hazara	Dai	Mbuti	0.00895	0.000124	71.999	32219	26168	676101
Dong_Congjiang	Makrani	Dai	Mbuti	0.016628	0.000184	90.223	36417	25174	676104
Dong_Congjiang	Sindhi	Dai	Mbuti	0.014855	0.000174	85.186	35491	25448	676100
Dong_Congjiang	Pathan	Dai	Mbuti	0.014001	0.000169	82.934	35074	25608	676102
Dong_Congjiang	Kalash	Dai	Mbuti	0.014126	0.000187	75.388	35139	25588	676100
Dong_Congjiang	Burusho	Dai	Mbuti	0.012753	0.000159	80.432	34371	25749	676101
Dong_Congjiang	Biaka	Dai	Mbuti	0.046465	0.000308	100	51046	19631	676100
Dong_Congjiang	Melanesian	Dai	Mbuti	0.009344	0.000223	41.961	32409	26091	676089
Dong_Congjiang	French	Dai	Mbuti	0.015412	0.000197	78.426	35885	25466	676100
Dong_Congjiang	Papuan	Dai	Mbuti	0.011382	0.000244	46.617	33493	25798	676082
Dong_Congjiang	Druze	Dai	Mbuti	0.01672	0.000197	84.958	36525	25221	676101
Dong_Congjiang	Bedouin	Dai	Mbuti	0.018997	0.000202	94.178	37658	24813	676102
Dong_Congjiang	Sardinian	Dai	Mbuti	0.01609	0.0002	80.611	36238	25359	676099
Dong_Congjiang	Palestinian	Dai	Mbuti	0.018164	0.000198	91.905	37245	24965	676104
Dong_Congjiang	Colombian	Dai	Mbuti	0.006509	0.000177	36.676	30831	26430	676073
Dong_Congjiang	Cambodian	Dai	Mbuti	0.002068	8.1e-05	25.523	28504	27106	676086
Dong_Congjiang	Orcadian	Dai	Mbuti	0.015238	0.000197	77.325	35791	25489	676099
Dong_Congjiang	Surui	Dai	Mbuti	0.005918	0.000201	29.472	30545	26544	676035
Dong_Congjiang	Maya	Dai	Mbuti	0.007544	0.000154	48.918	31415	26315	676096
Dong_Congjiang	Russian	Dai	Mbuti	0.014109	0.000185	76.244	35157	25618	676101
Dong_Congjiang	Mandenka	Dai	Mbuti	0.039993	0.000288	100	47934	20895	676102
Dong_Congjiang	Yoruba	Dai	Mbuti	0.040746	0.000292	100	48325	20777	676101
Dong_Congjiang	San	Dai	Mbuti	0.047498	0.000323	100	51366	19255	676047
Dong_Congjiang	BantuSouthAfrica	Dai	Mbuti	0.042281	0.000297	100	49035	20450	676091
Dong_Congjiang	Karitiana	Dai	Mbuti	0.005917	0.00018	32.842	30557	26556	676074
Dong_Congjiang	Italian	Dai	Mbuti	0.015638	0.000206	75.816	35998	25425	676099
Dong_Congjiang	Tuscan	Dai	Mbuti	0.015789	0.000206	76.604	36076	25401	676086
Dong_Congjiang	Mozabite	Dai	Mbuti	0.022711	0.000217	100	39496	24141	676101
Dong_Congjiang	Uygur	Dai	Mbuti	0.008546	0.000133	64.125	31994	26216	676098
Dong_Congjiang	Adygei	Dai	Mbuti	0.014876	0.000191	77.72	35557	25499	676097
Dong_Congjiang	Bantu_Kenya	Dai	Mbuti	0.040051	0.00028	100	47944	20866	676097
Dong_Congjiang	Tikopia_Solomon	Dai	Mbuti	0.004963	0.000185	26.812	29307	26788	507567
Dong_Congjiang	Rennell_Solomon	Dai	Mbuti	0.004834	0.000217	22.267	29229	26775	507555
Dong_Congjiang	Bellona_Solomon	Dai	Mbuti	0.004693	0.000198	23.761	29180	26797	507565
Dong_Congjiang	Emae_Vanuatu	Dai	Mbuti	0.012506	0.000277	45.161	32396	26048	507568
Dong_Congjiang	Ambae_Vanuatu	Dai	Mbuti	0.011323	0.000257	44.062	31904	26157	507568
Dong_Congjiang	Efate_Vanuatu	Dai	Mbuti	0.013239	0.00028	47.222	32701	25981	507567
Dong_Congjiang	Tanna_Vanuatu	Dai	Mbuti	0.014064	0.000295	47.642	33038	25899	507567
Dong_Congjiang	Ureparapara_Vanuatu	Dai	Mbuti	0.012849	0.000277	46.383	32519	25997	507568
Dong_Congjiang	Pentecost_Vanuatu	Dai	Mbuti	0.013721	0.000297	46.252	32882	25918	507568
Dong_Congjiang	Ambrym_Vanuatu	Dai	Mbuti	0.01341	0.000287	46.713	32759	25952	507568
Dong_Congjiang	SantaCruz_Solomon	Dai	Mbuti	0.013444	0.000291	46.156	32773	25949	507568
Dong_Congjiang	Malaita_Solomon	Dai	Mbuti	0.009138	0.000223	40.94	31016	26378	507568
Dong_Congjiang	VellaLavella_Solomon	Dai	Mbuti	0.009583	0.000237	40.386	31209	26345	507568
Dong_Congjiang	Malakula_Vanuatu	Dai	Mbuti	0.013875	0.000298	46.561	32946	25904	507567
Dong_Congjiang	EspirituSanto_Vanuatu	Dai	Mbuti	0.013115	0.000281	46.67	32650	25993	507568
Dong_Congjiang	Maewo_Vanuatu	Dai	Mbuti	0.012623	0.000258	48.854	32467	26059	507566
