# Supplementary material for: Extensive genetic admixture between Tai-Kadai-speaking people and their neighbours in the northeastern region of the Yungui Plateau inferred from genome-wide variations
Source: BMC Genomics. 2023 Jun 12;24:317. doi: 10.1186/s12864-023-09412-3 (PMC10259048; doi:10.1186/s12864-023-09412-3)
Supplement: Supplementary file 6 — Supplementary Material 6 [file 12864_2023_9412_MOESM6_ESM.xlsx]

## Sheet: Sheet1
Table S6: Admixture f3(Source1, Source2; Zhuang_Congjiang)
Source1	Source2	Target	f3	std.errors	Z-scores	SNPs
Kuma-Nishioda_Yayoi	Yiyang	Zhuang_Congjiang	-0.029726	0.01257	-2.365	1932
Yondaedo	Taejungni	Zhuang_Congjiang	-0.073719	0.033563	-2.196	218
China_AR_Xianbei_IA	Yiyang	Zhuang_Congjiang	-0.009549	0.004403	-2.169	15219
Ando	Laos_Unknown.SG	Zhuang_Congjiang	-0.025001	0.013147	-1.902	1732
Nagabaka_early	Miao_Nayong	Zhuang_Congjiang	-0.011734	0.006574	-1.785	1526
China_Miaozigou_MN	Laos_Unknown.SG	Zhuang_Congjiang	-0.013253	0.007649	-1.733	5580
Taejungni	Dai	Zhuang_Congjiang	-0.007111	0.004141	-1.717	1823
Kuma-Nishioda_Yayoi	Malaysia_historical.WGC	Zhuang_Congjiang	-0.036506	0.021758	-1.678	680
Nagabaka_early	GaoHuaHua	Zhuang_Congjiang	-0.019509	0.011645	-1.675	1434
Kuma-Nishioda_Yayoi	Laos_Hoabinhian.SG	Zhuang_Congjiang	-0.021639	0.012931	-1.673	2013
Taejungni	Miao_Duyun	Zhuang_Congjiang	-0.006017	0.003794	-1.586	1824
China_Miaozigou_MN	Shenxian	Zhuang_Congjiang	-0.004642	0.002957	-1.57	39210
Taejungni	GaoHuaHua	Zhuang_Congjiang	-0.01638	0.010685	-1.533	1678
Taejungni	Japan_HG_Jomon	Zhuang_Congjiang	-0.013657	0.009551	-1.43	1728
Nagabaka_late	Zhuang_Duyun	Zhuang_Congjiang	-0.002	0.001613	-1.24	124384
Kuma-Nishioda_Yayoi	China_SEastAsia_Island_LN	Zhuang_Congjiang	-0.026903	0.02169	-1.24	577
China_Miaozigou_MN	Thailand_BA	Zhuang_Congjiang	-0.010655	0.008737	-1.22	3784
Taejungni	Tarim_EMBA2	Zhuang_Congjiang	-0.042296	0.037592	-1.125	241
China_Miaozigou_MN	Zhuang_Duyun	Zhuang_Congjiang	-0.00188	0.001703	-1.104	64695
Taejungni	Thailand_IA.SG	Zhuang_Congjiang	-0.017772	0.016447	-1.081	944
Nagabaka_early	Zhuang_Duyun	Zhuang_Congjiang	-0.011389	0.010582	-1.076	1522
Nagabaka_early	Yao_Congjiang	Zhuang_Congjiang	-0.005567	0.005248	-1.061	1535
China_Wuzhuangguoliang_LN.EC	China_SEastAsia_Island_LN	Zhuang_Congjiang	-0.01103	0.010418	-1.059	1591
China_Wuzhuangguoliang_LN.EC	Zhuang_Duyun	Zhuang_Congjiang	-0.002649	0.00256	-1.035	15797
Malaysia_LN.SG	Tujia_Congjiang	Zhuang_Congjiang	-0.001241	0.001236	-1.003	174161
Taejungni	Malaysia_LN.SG	Zhuang_Congjiang	-0.014386	0.014565	-0.988	1454
Kuma-Nishioda_Yayoi	Laos_Unknown.SG	Zhuang_Congjiang	-0.022573	0.024518	-0.921	481
Taejungni	Dongxiang_Duyun	Zhuang_Congjiang	-0.008223	0.009382	-0.876	1788
Taejungni	China_Wuzhuangguoliang_LN.EC	Zhuang_Congjiang	-0.024453	0.02815	-0.869	160
Kuma-Nishioda_Yayoi	Laos_LN_BA.SG	Zhuang_Congjiang	-0.008015	0.009433	-0.85	3903
Taejungni	Miao_Congjiang	Zhuang_Congjiang	-0.002432	0.002911	-0.836	1863
Shenxian	Malaysia_Hoabinhian.WGC	Zhuang_Congjiang	-0.004563	0.005528	-0.825	11375
Taejungni	Suila	Zhuang_Congjiang	-0.01187	0.014859	-0.799	1416
Taejungni	Layi	Zhuang_Congjiang	-0.022557	0.028265	-0.798	396
AR19K	Zhuang_Duyun	Zhuang_Congjiang	-0.00117	0.001587	-0.737	146157
Taejungni	Laos_BA.WGC	Zhuang_Congjiang	-0.017669	0.024223	-0.729	489
Taejungni	Dzungaria_EBA2	Zhuang_Congjiang	-0.010418	0.014354	-0.726	1495
Yokchido	Zhuang_Duyun	Zhuang_Congjiang	-0.001654	0.002436	-0.679	33662
China_AR_IA	Malaysia_historical.WGC	Zhuang_Congjiang	-0.009533	0.014589	-0.653	1562
Kuma-Nishioda_Yayoi	Malaysia_LN.SG	Zhuang_Congjiang	-0.005423	0.008543	-0.635	4235
Ando	Miao_Nayong	Zhuang_Congjiang	-0.001117	0.001769	-0.632	20004
Taejungni	Han_Congjiang	Zhuang_Congjiang	-0.00347	0.005731	-0.606	1805
Kuma-Nishioda_Yayoi	Layi	Zhuang_Congjiang	-0.00955	0.016128	-0.592	1180
Nagabaka_early	China_YR_LBIA	Zhuang_Congjiang	-0.004748	0.008272	-0.574	1523
Taejungni	China_YR_LBIA	Zhuang_Congjiang	-0.004331	0.007788	-0.556	1802
China_AR_EN	Layi	Zhuang_Congjiang	-0.002721	0.00494	-0.551	13177
Ando	Zhuang_Duyun	Zhuang_Congjiang	-0.001567	0.002936	-0.534	19889
Kuma-Nishioda_Yayoi	Vietnam_BA	Zhuang_Congjiang	-0.006372	0.01208	-0.527	2249
Taejungni	Baojianshan	Zhuang_Congjiang	-0.007771	0.0148	-0.525	1540
Changhang	Laos_Unknown.SG	Zhuang_Congjiang	-0.00587	0.011397	-0.515	2365
China_SEastAsia_Island_LN	Thailand_IA.SG	Zhuang_Congjiang	-0.003019	0.005873	-0.514	7968
Malaysia_historical.WGC	Vietnam_N	Zhuang_Congjiang	-0.003274	0.006513	-0.503	6700
Layi	Miao_Nayong	Zhuang_Congjiang	-0.000671	0.001381	-0.486	38505
Taejungni	Miao_Longli	Zhuang_Congjiang	-0.002037	0.0042	-0.485	1814
Dai	Miao_Nayong	Zhuang_Congjiang	-0.00016	0.000333	-0.482	223118
Yiyang	Laos_Unknown.SG	Zhuang_Congjiang	-0.003689	0.007787	-0.474	5039
GaoHuaHua	Dai	Zhuang_Congjiang	-0.000217	0.000466	-0.466	193765
Yondaedo	Yiyang	Zhuang_Congjiang	-0.003604	0.00781	-0.461	5576
China_Wuzhuangguoliang_LN.EC	Laos_Unknown.SG	Zhuang_Congjiang	-0.005185	0.011345	-0.457	1414
Kuma-Nishioda_Yayoi	AR19K	Zhuang_Congjiang	-0.003862	0.008523	-0.453	4238
Yiyang	Malaysia_historical.WGC	Zhuang_Congjiang	-0.003011	0.006671	-0.451	7322
Nagabaka_early	Bai_Nayong	Zhuang_Congjiang	-0.00346	0.007872	-0.44	1525
Taejungni	Laos_Unknown.SG	Zhuang_Congjiang	-0.019405	0.045551	-0.426	166
Taejungni	Paiwan_Taiwan	Zhuang_Congjiang	-0.002115	0.005058	-0.418	1821
Kuma-Nishioda_Yayoi	China_SEastAsia_Coastal_Historic	Zhuang_Congjiang	-0.005166	0.012557	-0.411	2118
Taejungni	China_AR_IA	Zhuang_Congjiang	-0.018459	0.045543	-0.405	118
Vietnam_BA	Miao_Nayong	Zhuang_Congjiang	-0.000458	0.001135	-0.404	68563
Taejungni	China_SEastAsia_Coastal_LN	Zhuang_Congjiang	-0.004898	0.012661	-0.387	1359
Kuma-Nishioda_Yayoi	Yi_Nayong	Zhuang_Congjiang	-0.002055	0.00554	-0.371	5279
China_Wuzhuangguoliang_LN.EC	Laos_BA.WGC	Zhuang_Congjiang	-0.002676	0.007365	-0.363	3787
China_AR_IA	Layi	Zhuang_Congjiang	-0.004637	0.012863	-0.361	2130
Taejungni	Shenxian	Zhuang_Congjiang	-0.005636	0.016019	-0.352	1270
China_AR_IA	Vietnam_N	Zhuang_Congjiang	-0.003215	0.009455	-0.34	3107
Japan_HG_Jomon	Zhuang_Duyun	Zhuang_Congjiang	-0.000385	0.001151	-0.334	185408
Yondaedo	Nagabaka_early	Zhuang_Congjiang	-0.013082	0.0393	-0.333	158
Taejungni	Tujia_Congjiang	Zhuang_Congjiang	-0.002851	0.008581	-0.332	1797
Nagabaka_early	China_NEastAsia_Inland_EN	Zhuang_Congjiang	-0.004977	0.015034	-0.331	1363
Taejungni	Bouyei_Duyun	Zhuang_Congjiang	-0.001097	0.003392	-0.323	1836
Thailand_BA	Tujia_Congjiang	Zhuang_Congjiang	-0.001092	0.003377	-0.323	11361
Taejungni	BaBanQinCen	Zhuang_Congjiang	-0.003803	0.011862	-0.321	1449
China_SEastAsia_Coastal_LN	Miao_Nayong	Zhuang_Congjiang	-0.000215	0.000681	-0.316	133866
China_AR_EN	Vietnam_BA_DongSonCulture.SG	Zhuang_Congjiang	-0.001143	0.003663	-0.312	22763
GaoHuaHua	Atayal_Taiwan	Zhuang_Congjiang	-0.000176	0.000605	-0.291	192490
Nagabaka_early	China_HMMH_MN	Zhuang_Congjiang	-0.004966	0.017316	-0.287	978
Kuma-Nishioda_Yayoi	Miao_Nayong	Zhuang_Congjiang	-0.000983	0.003628	-0.271	5320
Suila	Layi	Zhuang_Congjiang	-0.000958	0.003594	-0.267	28145
Ando	China_Wuzhuangguoliang_LN.EC	Zhuang_Congjiang	-0.002885	0.011245	-0.257	1542
Taejungni	Bouyei_Longli	Zhuang_Congjiang	-0.000768	0.00322	-0.238	1858
Taejungni	Malaysia_Hoabinhian.WGC	Zhuang_Congjiang	-0.011725	0.04969	-0.236	147
Taejungni	China_Miaozigou_MN	Zhuang_Congjiang	-0.005159	0.023103	-0.223	612
Ando	Shenxian	Zhuang_Congjiang	-0.00103	0.00469	-0.22	14397
Taejungni	Miao_Nayong	Zhuang_Congjiang	-0.001291	0.005989	-0.216	1805
Malaysia_Hoabinhian.WGC	Han_Congjiang	Zhuang_Congjiang	-0.000412	0.001927	-0.214	20662
Kuma-Nishioda_Yayoi	Zhuang_Duyun	Zhuang_Congjiang	-0.001194	0.005692	-0.21	5282
China_AR_IA	China_SEastAsia_Coastal_Historic	Zhuang_Congjiang	-0.001946	0.009285	-0.21	3602
AR13_10K	Zhuang_Duyun	Zhuang_Congjiang	-0.000244	0.001265	-0.193	105730
China_SEastAsia_Coastal_EN	Miao_Nayong	Zhuang_Congjiang	-0.000161	0.000843	-0.191	138197
Yondaedo	Laos_Unknown.SG	Zhuang_Congjiang	-0.003013	0.016896	-0.178	1359
China_AR_IA	Yiyang	Zhuang_Congjiang	-0.001745	0.01008	-0.173	3249
Ando	Dushan	Zhuang_Congjiang	-0.000857	0.004991	-0.172	13715
China_AR_Xianbei_IA	LaCen	Zhuang_Congjiang	-0.000429	0.00258	-0.166	43104
Nagabaka_early	Miao_Longli	Zhuang_Congjiang	-0.000721	0.004396	-0.164	1534
Kuma-Nishioda_Yayoi	Miao_Longli	Zhuang_Congjiang	-0.00038	0.002357	-0.161	5350
Taejungni	LaCen	Zhuang_Congjiang	-0.001998	0.012397	-0.161	1544
Taejungni	Dong_Congjiang	Zhuang_Congjiang	-0.000428	0.002781	-0.154	1876
Taejungni	Zhuang_Duyun	Zhuang_Congjiang	-0.001111	0.009454	-0.118	1791
GaoHuaHua	Paiwan_Taiwan	Zhuang_Congjiang	-6.9e-05	0.000587	-0.118	192428
Nagabaka_early	China_SEastAsia_Island_LN	Zhuang_Congjiang	-0.005126	0.043852	-0.117	178
Nagabaka_early	China_Wuzhuangguoliang_LN.EC	Zhuang_Congjiang	-0.004016	0.035613	-0.113	123
Dushan	Miao_Longli	Zhuang_Congjiang	-5.9e-05	0.00071	-0.083	115566
Layi	Laos_Hoabinhian.SG	Zhuang_Congjiang	-0.000389	0.00491	-0.079	15206
China_NEastAsia_Inland_EN	Malaysia_historical.WGC	Zhuang_Congjiang	-0.000291	0.00382	-0.076	22159
Taejungni	China_WLR_MN	Zhuang_Congjiang	-0.000805	0.010831	-0.074	1790
Nagabaka_early	Han_Congjiang	Zhuang_Congjiang	-0.000436	0.006317	-0.069	1531
Yokchido	Yiyang	Zhuang_Congjiang	-0.00036	0.005298	-0.068	11932
China_Upper_YR_IA	Thailand_BA	Zhuang_Congjiang	-0.000266	0.003953	-0.067	11095
China_SEastAsia_Island_LN	Miao_Nayong	Zhuang_Congjiang	-0.000145	0.002149	-0.067	15058
Nagabaka_early	China_WLR_MN	Zhuang_Congjiang	-0.00075	0.011958	-0.063	1520
Ando	Dongxiang_Duyun	Zhuang_Congjiang	-0.000139	0.002924	-0.048	19879
Taejungni	Chuanqing_Nayong	Zhuang_Congjiang	-5.4e-05	0.003353	-0.016	1855
China_YR_LBIA	Thailand_BA	Zhuang_Congjiang	-2.2e-05	0.003104	-0.007	11405
China_SEastAsia_Coastal_Historic	Laos_Unknown.SG	Zhuang_Congjiang	-5.9e-05	0.008256	-0.007	5454
Nagabaka_early	Miao_Congjiang	Zhuang_Congjiang	-1.5e-05	0.002867	-0.005	1588
Taejungni	Vietnam_BA	Zhuang_Congjiang	6e-06	0.019245	0	765
Nagabaka_early	Layi	Zhuang_Congjiang	2.3e-05	0.030674	0.001	304
China_WLR_MN	Laos_Unknown.SG	Zhuang_Congjiang	2.7e-05	0.003728	0.007	18150
China_SEastAsia_Island_LN	Dongxiang_Duyun	Zhuang_Congjiang	6e-05	0.003246	0.018	14956
Vietnam_N	Han_Congjiang	Zhuang_Congjiang	2.4e-05	0.001101	0.022	51751
Taejungni	China_HMMH_MN	Zhuang_Congjiang	0.000393	0.016705	0.024	1121
China_Wuzhuangguoliang_LN.EC	Layi	Zhuang_Congjiang	0.000283	0.008039	0.035	3026
Nagabaka_early	Vietnam_BA	Zhuang_Congjiang	0.000835	0.020857	0.04	683
Taejungni	Yao_Congjiang	Zhuang_Congjiang	0.000274	0.005216	0.053	1821
Taejungni	Miao	Zhuang_Congjiang	0.000275	0.004002	0.069	1829
GaoHuaHua	Malaysia_Hoabinhian.WGC	Zhuang_Congjiang	0.000278	0.003738	0.074	17551
Kuma-Nishioda_Yayoi	China_Tianyuan	Zhuang_Congjiang	0.000795	0.008749	0.091	4768
China_AR_IA	BaBanQinCen	Zhuang_Congjiang	0.000512	0.005494	0.093	8192
Taejungni	Laos_Hoabinhian.SG	Zhuang_Congjiang	0.002013	0.021411	0.094	679
Tarim_EMBA2	Zhuang_Duyun	Zhuang_Congjiang	0.000288	0.002958	0.097	23860
Changhang	China_SEastAsia_Island_LN	Zhuang_Congjiang	0.001093	0.010272	0.106	2965
Taejungni	Dushan	Zhuang_Congjiang	0.001819	0.016734	0.109	1176
China_SEastAsia_Coastal_Historic	Malaysia_Hoabinhian.WGC	Zhuang_Congjiang	0.00097	0.008036	0.121	5436
Nagabaka_early	Laos_BA.WGC	Zhuang_Congjiang	0.003841	0.028998	0.132	371
China_AR_IA	Shenxian	Zhuang_Congjiang	0.000898	0.006723	0.134	6992
China_WLR_BA	Shenxian	Zhuang_Congjiang	0.000297	0.002201	0.135	71808
Nagabaka_early	Shenxian	Zhuang_Congjiang	0.002414	0.01682	0.143	1078
Yondaedo	China_SEastAsia_Coastal_EN	Zhuang_Congjiang	0.000729	0.004784	0.152	11926
GaoHuaHua	Laos_LN_BA.SG	Zhuang_Congjiang	0.000212	0.001397	0.152	138714
Malaysia_historical.WGC	Malaysia_Hoabinhian.WGC	Zhuang_Congjiang	0.001706	0.010789	0.158	3148
Kuma-Nishioda_Yayoi	Malaysia_Hoabinhian.WGC	Zhuang_Congjiang	0.00458	0.027529	0.166	476
Nagabaka_early	Laos_LN_BA.SG	Zhuang_Congjiang	0.002751	0.016563	0.166	1130
China_Miaozigou_MN	Laos_BA.WGC	Zhuang_Congjiang	0.000734	0.004376	0.168	17208
Kuma-Nishioda_Yayoi	China_SEastAsia_Coastal_LN	Zhuang_Congjiang	0.001215	0.007069	0.172	3985
Taejungni	Agta_Philippines	Zhuang_Congjiang	0.000902	0.005054	0.178	1876
Changhang	China_AR_IA	Zhuang_Congjiang	0.002704	0.0148	0.183	1562
Yiyang	Miao_Nayong	Zhuang_Congjiang	0.000233	0.001267	0.184	56252
Layi	Miao_Longli	Zhuang_Congjiang	0.000192	0.001042	0.185	38799
Nagabaka_early	Shui_Duyun	Zhuang_Congjiang	0.001024	0.005254	0.195	1531
Kuma-Nishioda_Yayoi	China_AR_IA	Zhuang_Congjiang	0.006967	0.034659	0.201	295
China_NEastAsia_Inland_EN	Laos_BA.WGC	Zhuang_Congjiang	0.000577	0.002867	0.201	43952
Vietnam_N	Miao_Longli	Zhuang_Congjiang	0.000175	0.000808	0.217	52105
AR19K	Yiyang	Zhuang_Congjiang	0.000639	0.002806	0.228	48714
China_WLR_BA	China_SEastAsia_Island_LN	Zhuang_Congjiang	0.001291	0.005609	0.23	9160
Kuma-Nishioda_Yayoi	Vietnam_BA_DongSonCulture.SG	Zhuang_Congjiang	0.003134	0.013558	0.231	1651
Taejungni	Malaysia_Jehai.SG	Zhuang_Congjiang	0.003115	0.013445	0.232	1803
Kuma-Nishioda_Yayoi	Dai	Zhuang_Congjiang	0.000535	0.002295	0.233	5352
China_Miaozigou_MN	Vietnam_BA	Zhuang_Congjiang	0.000853	0.003658	0.233	22237
AR19K	Laos_BA.WGC	Zhuang_Congjiang	0.000758	0.003124	0.243	38471
Vietnam_BA	Miao_Longli	Zhuang_Congjiang	0.000185	0.000748	0.247	69109
China_Xinjiang_IA.SG	LaCen	Zhuang_Congjiang	0.000402	0.00162	0.248	116035
Yiyang	Dongxiang_Duyun	Zhuang_Congjiang	0.0005	0.001941	0.258	55851
Taejungni	China_Tianyuan	Zhuang_Congjiang	0.004127	0.015443	0.267	1627
Nagabaka_early	China_Miaozigou_MN	Zhuang_Congjiang	0.006291	0.023562	0.267	514
GaoHuaHua	Malaysia_historical.WGC	Zhuang_Congjiang	0.000837	0.00311	0.269	25692
China_AR_EN	Yiyang	Zhuang_Congjiang	0.001082	0.003968	0.273	20077
Yokchido	China_Miaozigou_MN	Zhuang_Congjiang	0.001494	0.005362	0.279	11079
Kuma-Nishioda_Yayoi	Vietnam_LN.SG	Zhuang_Congjiang	0.003643	0.013039	0.279	1706
Yondaedo	Kuma-Nishioda_Yayoi	Zhuang_Congjiang	0.006966	0.024712	0.282	576
China_SEastAsia_Island_LN	Malaysia_Hoabinhian.WGC	Zhuang_Congjiang	0.004829	0.016987	0.284	1333
China_Miaozigou_MN	Laos_LN_BA.SG	Zhuang_Congjiang	0.000774	0.00269	0.288	47088
GaoHuaHua	Geolao_Duyun	Zhuang_Congjiang	0.000317	0.001095	0.29	190533
Taejungni	Tarim_EMBA1	Zhuang_Congjiang	0.003075	0.0105	0.293	1835
Malaysia_historical.WGC	Thailand_BA	Zhuang_Congjiang	0.004319	0.014502	0.298	1470
Taejungni	Lubrak	Zhuang_Congjiang	0.004077	0.013535	0.301	1427
Nagabaka_early	Han_Nayong	Zhuang_Congjiang	0.001071	0.003479	0.308	1554
Taejungni	Malaysia_historical.WGC	Zhuang_Congjiang	0.012939	0.04056	0.319	229
China_AR_IA	Malaysia_LN.SG	Zhuang_Congjiang	0.001977	0.006194	0.319	9016
China_HMMH_MN	Malaysia_LN.SG	Zhuang_Congjiang	0.000628	0.001969	0.319	105242
Vietnam_N	Miao_Nayong	Zhuang_Congjiang	0.000358	0.00111	0.322	51671
China_WLR_MN	Zhuang_Duyun	Zhuang_Congjiang	0.000393	0.001188	0.331	218127
China_WLR_BA	Laos_LN_BA.SG	Zhuang_Congjiang	0.000674	0.002031	0.332	86496
Kuma-Nishioda_Yayoi	GaoHuaHua	Zhuang_Congjiang	0.00223	0.006633	0.336	4961
Kuma-Nishioda_Yayoi	Shenxian	Zhuang_Congjiang	0.003297	0.009763	0.338	3736
Yondaedo	Malaysia_historical.WGC	Zhuang_Congjiang	0.004259	0.012383	0.344	2205
China_SEastAsia_Island_LN	Vietnam_LN.SG	Zhuang_Congjiang	0.002596	0.007409	0.35	4956
Taejungni	AR13_10K	Zhuang_Congjiang	0.004712	0.01284	0.367	1155
Kuma-Nishioda_Yayoi	Longlin	Zhuang_Congjiang	0.005254	0.014167	0.371	1597
China_Miaozigou_MN	Vietnam_LN.SG	Zhuang_Congjiang	0.001354	0.003621	0.374	20634
Laos_BA.WGC	Miao_Longli	Zhuang_Congjiang	0.000317	0.000844	0.375	60309
Yiyang	Tujia_Congjiang	Zhuang_Congjiang	0.000699	0.00186	0.376	55998
Taejungni	China_YR_MN	Zhuang_Congjiang	0.003657	0.009704	0.377	1791
China_SEastAsia_Coastal_Historic	Thailand_BA	Zhuang_Congjiang	0.003276	0.00852	0.384	4700
Ando	Thailand_BA	Zhuang_Congjiang	0.005735	0.014855	0.386	1501
Ando	Miao_Longli	Zhuang_Congjiang	0.000474	0.00121	0.392	20189
Taejungni	Mongolia_EBA_Ulgii_1	Zhuang_Congjiang	0.003875	0.009726	0.398	1763
Nagabaka_early	LaCen	Zhuang_Congjiang	0.0054	0.013498	0.4	1339
Nagabaka_early	Yi_Nayong	Zhuang_Congjiang	0.004114	0.009829	0.419	1519
China_SEastAsia_Coastal_Historic	Yiyang	Zhuang_Congjiang	0.00165	0.003888	0.424	26225
Miao_Nayong	Zhuang_Duyun	Zhuang_Congjiang	0.00032	0.000747	0.429	220070
Nagabaka_early	Atayal_Taiwan	Zhuang_Congjiang	0.002489	0.005726	0.435	1529
Nagabaka_early	Bouyei_Duyun	Zhuang_Congjiang	0.001672	0.003842	0.435	1548
Taejungni	Han_Nayong	Zhuang_Congjiang	0.00143	0.003277	0.436	1855
China_AR_IA	Vietnam_BA	Zhuang_Congjiang	0.003816	0.008737	0.437	3938
Nagabaka_early	Dong_Congjiang	Zhuang_Congjiang	0.001242	0.002811	0.442	1591
China_AR_IA	Malaysia_Hoabinhian.WGC	Zhuang_Congjiang	0.008525	0.019248	0.443	1053
China_WLR_LN	Laos_Unknown.SG	Zhuang_Congjiang	0.001833	0.004136	0.443	15425
Kuma-Nishioda_Yayoi	Suila	Zhuang_Congjiang	0.004072	0.009058	0.449	4217
Nagabaka_late	Taejungni	Zhuang_Congjiang	0.007166	0.015933	0.45	1259
China_WLR_BA	Laos_Unknown.SG	Zhuang_Congjiang	0.002484	0.005496	0.452	10114
China_AR_IA	Dushan	Zhuang_Congjiang	0.003356	0.007413	0.453	6515
China_HMMH_MN	BaBanQinCen	Zhuang_Congjiang	0.000825	0.001817	0.454	87559
Tarim_EMBA2	China_SEastAsia_Coastal_Historic	Zhuang_Congjiang	0.003249	0.007104	0.457	7001
Nagabaka_early	Han	Zhuang_Congjiang	0.001557	0.003331	0.468	1575
Taejungni	Cebuano_Philippines	Zhuang_Congjiang	0.001805	0.003846	0.469	1875
Nagabaka_historic	Taejungni	Zhuang_Congjiang	0.00496	0.010475	0.474	1744
Malaysia_historical.WGC	Dongxiang_Duyun	Zhuang_Congjiang	0.001266	0.002669	0.474	30120
Dushan	Geolao_Duyun	Zhuang_Congjiang	0.000748	0.001544	0.485	113843
Baojianshan	Miao_Nayong	Zhuang_Congjiang	0.000466	0.000928	0.503	159294
China_AR_EN	Shenxian	Zhuang_Congjiang	0.001468	0.002897	0.507	43219
China_Wuzhuangguoliang_LN.EC	GaoHuaHua	Zhuang_Congjiang	0.001493	0.002943	0.507	14519
China_SEastAsia_Coastal_Historic	Geolao_Duyun	Zhuang_Congjiang	0.000983	0.001922	0.511	62235
Ando	Laos_BA.WGC	Zhuang_Congjiang	0.004231	0.008228	0.514	5262
Laos_Unknown.SG	Tujia_Congjiang	Zhuang_Congjiang	0.001427	0.002778	0.514	18216
Taejungni	Vietnam_N	Zhuang_Congjiang	0.012289	0.02326	0.528	561
China_AR_Xianbei_IA	Zhuang_Duyun	Zhuang_Congjiang	0.001011	0.001909	0.53	55570
Thailand_BA	Yi_Nayong	Zhuang_Congjiang	0.002023	0.003807	0.531	11334
China_SEastAsia_Island_LN	Han_Congjiang	Zhuang_Congjiang	0.001133	0.002128	0.533	15059
Tarim_EMBA2	China_Wuzhuangguoliang_LN.EC	Zhuang_Congjiang	0.00512	0.009513	0.538	1873
Yiyang	Yao_Congjiang	Zhuang_Congjiang	0.000573	0.001055	0.543	56428
Taejungni	China_SEastAsia_Coastal_EN	Zhuang_Congjiang	0.007345	0.013509	0.544	1365
Nagabaka_early	Mongolia_LBA_CenterWest_5	Zhuang_Congjiang	0.006306	0.011448	0.551	1520
Nagabaka_early	She	Zhuang_Congjiang	0.002619	0.004754	0.551	1545
Nagabaka_late	China_SEastAsia_Island_LN	Zhuang_Congjiang	0.003024	0.005474	0.552	11089
China_Miaozigou_MN	Yiyang	Zhuang_Congjiang	0.002415	0.004345	0.556	18017
Taejungni	Han_Longli	Zhuang_Congjiang	0.002052	0.003679	0.558	1847
China_Wuzhuangguoliang_LN.EC	Laos_LN_BA.SG	Zhuang_Congjiang	0.002352	0.004167	0.564	11353
Vietnam_LN.SG	Zhuang_Duyun	Zhuang_Congjiang	0.000909	0.001603	0.567	68292
Kuma-Nishioda_Yayoi	Nagabaka_early	Zhuang_Congjiang	0.045799	0.080183	0.571	49
Nagabaka_early	Cebuano_Philippines	Zhuang_Congjiang	0.002413	0.004229	0.571	1570
Nagabaka_late	Miao_Nayong	Zhuang_Congjiang	0.00059	0.001025	0.576	125168
Taejungni	Yiyang	Zhuang_Congjiang	0.013311	0.022818	0.583	629
Taejungni	She	Zhuang_Congjiang	0.002477	0.004238	0.585	1824
Taejungni	Kyang	Zhuang_Congjiang	0.003926	0.006682	0.588	1822
Nagabaka_early	Laos_Hoabinhian.SG	Zhuang_Congjiang	0.013024	0.022101	0.589	631
China_AR_IA	China_SEastAsia_Island_EN	Zhuang_Congjiang	0.003145	0.005337	0.589	9710
Miao_Nayong	Paiwan_Taiwan	Zhuang_Congjiang	0.000253	0.000422	0.598	221840
Thailand_BA	Miao_Nayong	Zhuang_Congjiang	0.001508	0.002493	0.605	11408
Nagabaka_early	Bouyei_Longli	Zhuang_Congjiang	0.002005	0.003298	0.608	1560
Nagabaka_early	Lubrak	Zhuang_Congjiang	0.009187	0.015029	0.611	1244
Ando	Yondaedo	Zhuang_Congjiang	0.007638	0.012387	0.617	2206
Taejungni	Taiwan_Hanben_IA	Zhuang_Congjiang	0.002991	0.004849	0.617	1849
Malaysia_historical.WGC	Miao_Longli	Zhuang_Congjiang	0.000657	0.001063	0.618	30577
China_Wuzhuangguoliang_LN.EC	Malaysia_historical.WGC	Zhuang_Congjiang	0.006377	0.010304	0.619	1842
Kuma-Nishioda_Yayoi	Thailand_BA	Zhuang_Congjiang	0.016197	0.025986	0.623	423
Yokchido	Miao_Nayong	Zhuang_Congjiang	0.001027	0.00164	0.626	33891
China_Wuzhuangguoliang_LN.EC	Vietnam_LN.SG	Zhuang_Congjiang	0.00366	0.005831	0.628	4869
China_NEastAsia_Inland_EN	Zhuang_Duyun	Zhuang_Congjiang	0.000928	0.001475	0.629	169465
Nagabaka_early	Miao	Zhuang_Congjiang	0.002755	0.004359	0.632	1544
Taejungni	Vietnam_LN.SG	Zhuang_Congjiang	0.013666	0.021346	0.64	568
China_SEastAsia_Coastal_LN	Laos_Unknown.SG	Zhuang_Congjiang	0.002929	0.004576	0.64	11579
China_AR_Xianbei_IA	GaoHuaHua	Zhuang_Congjiang	0.001427	0.002224	0.641	49494
AR13_10K	Laos_Unknown.SG	Zhuang_Congjiang	0.003124	0.004832	0.647	9456
China_YR_LBIA	Laos_Unknown.SG	Zhuang_Congjiang	0.00168	0.002585	0.65	18244
China_SEastAsia_Coastal_Historic	Malaysia_historical.WGC	Zhuang_Congjiang	0.00441	0.006746	0.654	7879
Layi	Dongxiang_Duyun	Zhuang_Congjiang	0.001507	0.002267	0.665	38238
Laos_BA.WGC	Thailand_BA	Zhuang_Congjiang	0.007002	0.010286	0.681	2951
Nagabaka_early	BaBanQinCen	Zhuang_Congjiang	0.008738	0.012784	0.683	1255
China_Tianyuan	Zhuang_Duyun	Zhuang_Congjiang	0.001118	0.001622	0.689	174157
Dushan	Dongxiang_Duyun	Zhuang_Congjiang	0.001066	0.001539	0.692	113981
China_YR_LN	Laos_Unknown.SG	Zhuang_Congjiang	0.001464	0.0021	0.697	18376
Ando	Miao_Duyun	Zhuang_Congjiang	0.000865	0.001239	0.698	20262
Kuma-Nishioda_Yayoi	Tarim_EMBA2	Zhuang_Congjiang	0.016247	0.023143	0.702	656
Yondaedo	Vietnam_N	Zhuang_Congjiang	0.005418	0.007686	0.705	4930
Vietnam_BA	Zhuang_Duyun	Zhuang_Congjiang	0.001275	0.001807	0.706	68140
Kuma-Nishioda_Yayoi	Taejungni	Zhuang_Congjiang	0.052775	0.074508	0.708	65
China_Upper_YR_IA	Yiyang	Zhuang_Congjiang	0.001423	0.002003	0.711	54776
Nagabaka_early	Dongxiang_Duyun	Zhuang_Congjiang	0.007535	0.010586	0.712	1520
Malaysia_Hoabinhian.WGC	Miao_Nayong	Zhuang_Congjiang	0.001367	0.001913	0.715	20639
Taejungni	Nagabaka_early	Zhuang_Congjiang	0.102501	0.142997	0.717	26
Yiyang	Miao_Longli	Zhuang_Congjiang	0.000606	0.000844	0.719	56678
China_AR_Xianbei_IA	BaBanQinCen	Zhuang_Congjiang	0.001743	0.002406	0.724	38741
Yondaedo	Vietnam_LN.SG	Zhuang_Congjiang	0.005836	0.008022	0.727	5006
Yiyang	Thailand_BA	Zhuang_Congjiang	0.006332	0.008654	0.732	4475
China_Wuzhuangguoliang_LN.EC	Vietnam_N	Zhuang_Congjiang	0.004214	0.005721	0.736	4891
China_SEastAsia_Island_EN	Miao_Longli	Zhuang_Congjiang	0.000395	0.000537	0.736	178928
Taejungni	China_AR_Xianbei_IA	Zhuang_Congjiang	0.018907	0.025671	0.737	499
Yondaedo	Zhuang_Duyun	Zhuang_Congjiang	0.002421	0.00328	0.738	16042
Nagabaka_early	Lahu	Zhuang_Congjiang	0.003893	0.005266	0.739	1547
Nagabaka_early	Vietnam_N	Zhuang_Congjiang	0.017353	0.023426	0.741	547
Malaysia_historical.WGC	Tujia_Congjiang	Zhuang_Congjiang	0.001719	0.002309	0.744	30191
Ando	Yiyang	Zhuang_Congjiang	0.005096	0.006845	0.745	7383
Laos_BA.WGC	Miao_Nayong	Zhuang_Congjiang	0.000916	0.001216	0.753	59819
Ando	Miao_Congjiang	Zhuang_Congjiang	0.000651	0.00086	0.756	20659
China_AR_IA	GaoHuaHua	Zhuang_Congjiang	0.003489	0.004601	0.758	10260
China_Miaozigou_MN	LaCen	Zhuang_Congjiang	0.001844	0.002434	0.758	50394
Kuma-Nishioda_Yayoi	Shui_Duyun	Zhuang_Congjiang	0.002161	0.002813	0.768	5330
ARpost9K	Laos_Unknown.SG	Zhuang_Congjiang	0.002685	0.003493	0.769	14037
China_AR_EN	Laos_BA.WGC	Zhuang_Congjiang	0.003328	0.00427	0.779	18596
China_Miaozigou_MN	GaoHuaHua	Zhuang_Congjiang	0.001627	0.002087	0.78	57781
China_WLR_MN	Shenxian	Zhuang_Congjiang	0.00125	0.001599	0.781	124211
Dushan	Malaysia_Hoabinhian.WGC	Zhuang_Congjiang	0.00489	0.006238	0.784	10408
Vietnam_BA	Tujia_Congjiang	Zhuang_Congjiang	0.001253	0.0016	0.784	68282
Suila	Thailand_BA	Zhuang_Congjiang	0.004751	0.005942	0.8	9035
Tarim_EMBA2	LaCen	Zhuang_Congjiang	0.0034	0.004243	0.801	18555
Vietnam_N	Yao_Congjiang	Zhuang_Congjiang	0.00078	0.000963	0.81	51902
Mongolia_East_N	Zhuang_Duyun	Zhuang_Congjiang	0.000911	0.001124	0.811	193165
Yondaedo	Thailand_IA.SG	Zhuang_Congjiang	0.004965	0.006111	0.812	8376
LaCen	Tujia_Congjiang	Zhuang_Congjiang	0.000907	0.001114	0.815	162322
Yokchido	China_Wuzhuangguoliang_LN.EC	Zhuang_Congjiang	0.007497	0.009184	0.816	2645
AR14K	Laos_Unknown.SG	Zhuang_Congjiang	0.004204	0.005098	0.825	10008
China_YR_MN	Thailand_BA	Zhuang_Congjiang	0.00299	0.003623	0.825	11359
Nagabaka_early	Han_Duyun	Zhuang_Congjiang	0.003294	0.003983	0.827	1561
GaoHuaHua	Yiyang	Zhuang_Congjiang	0.00161	0.001941	0.83	54344
Nagabaka_early	China_YR_LN	Zhuang_Congjiang	0.005822	0.007008	0.831	1536
China_HMMH_MN	Malaysia_historical.WGC	Zhuang_Congjiang	0.003719	0.004462	0.833	18073
Yondaedo	China_Miaozigou_MN	Zhuang_Congjiang	0.006248	0.007444	0.839	5267
China_SEastAsia_Island_EN	Laos_Unknown.SG	Zhuang_Congjiang	0.003646	0.004328	0.843	15095
China_AR_IA	Baojianshan	Zhuang_Congjiang	0.005333	0.006275	0.85	8855
Nagabaka_early	China_NEastAsia_Coastal_EN	Zhuang_Congjiang	0.007857	0.009224	0.852	1509
China_Wuzhuangguoliang_LN.EC	Yiyang	Zhuang_Congjiang	0.005224	0.006134	0.852	5148
China_Miaozigou_MN	China_SEastAsia_Island_LN	Zhuang_Congjiang	0.00699	0.008179	0.855	5041
China_WLR_BA	GaoHuaHua	Zhuang_Congjiang	0.001197	0.001386	0.864	105967
Tarim_EMBA2	Vietnam_LN.SG	Zhuang_Congjiang	0.005859	0.006771	0.865	7952
Nagabaka_early	China_YR_MN	Zhuang_Congjiang	0.008828	0.010185	0.867	1526
Malaysia_historical.WGC	Zhuang_Duyun	Zhuang_Congjiang	0.002269	0.002596	0.874	30130
Changhang	Yi_Nayong	Zhuang_Congjiang	0.002227	0.002537	0.878	26928
Ando	Vietnam_BA	Zhuang_Congjiang	0.005289	0.006014	0.879	8331
Taejungni	China_WLR_LN	Zhuang_Congjiang	0.010878	0.012382	0.879	1598
Changhang	Taejungni	Zhuang_Congjiang	0.025579	0.029063	0.88	319
Nagabaka_early	Malaysia_LN.SG	Zhuang_Congjiang	0.014151	0.016069	0.881	1247
Thailand_BA	Geolao_Duyun	Zhuang_Congjiang	0.003423	0.003884	0.881	11318
Taejungni	China_SEastAsia_Island_EN	Zhuang_Congjiang	0.011754	0.013301	0.884	1629
Yokchido	Kuma-Nishioda_Yayoi	Zhuang_Congjiang	0.015394	0.017389	0.885	1211
China_HMMH_MN	Laos_BA.WGC	Zhuang_Congjiang	0.002877	0.003251	0.885	35952
Malaysia_historical.WGC	Miao_Nayong	Zhuang_Congjiang	0.001395	0.001573	0.887	30343
Changhang	Miao_Nayong	Zhuang_Congjiang	0.001468	0.001628	0.902	27097
Malaysia_LN.SG	Miao_Nayong	Zhuang_Congjiang	0.000812	0.000896	0.906	174832
China_SEastAsia_Island_EN	Miao_Nayong	Zhuang_Congjiang	0.000733	0.000808	0.907	177623
GaoHuaHua	Zhuang_Duyun	Zhuang_Congjiang	0.000965	0.001061	0.909	190845
Tarim_EMBA2	Miao_Nayong	Zhuang_Congjiang	0.001632	0.001792	0.91	23973
Malaysia_historical.WGC	Yao_Congjiang	Zhuang_Congjiang	0.001234	0.001356	0.91	30471
AR19K	China_SEastAsia_Island_LN	Zhuang_Congjiang	0.004483	0.004894	0.916	13521
Kuma-Nishioda_Yayoi	Dongxiang_Duyun	Zhuang_Congjiang	0.005437	0.005917	0.919	5277
China_Miaozigou_MN	Layi	Zhuang_Congjiang	0.004686	0.005051	0.928	11957
Yokchido	GaoHuaHua	Zhuang_Congjiang	0.002519	0.002698	0.934	31366
Nagabaka_early	China_SEastAsia_Coastal_Historic	Zhuang_Congjiang	0.021578	0.023077	0.935	568
Ando	LaCen	Zhuang_Congjiang	0.003667	0.003918	0.936	17383
Tarim_EMBA2	Layi	Zhuang_Congjiang	0.008302	0.008809	0.942	4611
GaoHuaHua	Yi_Nayong	Zhuang_Congjiang	0.001022	0.001086	0.942	190805
Nagabaka_early	Malaysia_historical.WGC	Zhuang_Congjiang	0.042574	0.045146	0.943	196
China_Upper_YR_IA	Laos_Unknown.SG	Zhuang_Congjiang	0.002945	0.003122	0.943	17614
Yondaedo	Shenxian	Zhuang_Congjiang	0.005286	0.005594	0.945	11234
Changhang	Laos_BA.WGC	Zhuang_Congjiang	0.006296	0.006633	0.949	7275
Mongolia_North_N	Zhuang_Duyun	Zhuang_Congjiang	0.000842	0.000887	0.949	208255
Taejungni	Han	Zhuang_Congjiang	0.003124	0.003285	0.951	1881
China_Upper_YR_IA	Malaysia_LN.SG	Zhuang_Congjiang	0.001173	0.001216	0.965	168023
China_HMMH_MN	Layi	Zhuang_Congjiang	0.003854	0.003986	0.967	23371
Yokchido	Laos_Unknown.SG	Zhuang_Congjiang	0.010972	0.011313	0.97	2964
Shenxian	Miao_Longli	Zhuang_Congjiang	0.000629	0.000647	0.972	126016
Nagabaka_early	China_AR_IA	Zhuang_Congjiang	0.048271	0.049579	0.974	86
China_AR_EN	LaCen	Zhuang_Congjiang	0.002174	0.002232	0.974	55559
Taejungni	Shui_Duyun	Zhuang_Congjiang	0.004825	0.004914	0.982	1803
Yondaedo	Vietnam_BA	Zhuang_Congjiang	0.00717	0.007294	0.983	6339
Kuma-Nishioda_Yayoi	Thailand_IA.SG	Zhuang_Congjiang	0.010543	0.010723	0.983	2797
GaoHuaHua	Laos_BA.WGC	Zhuang_Congjiang	0.002085	0.002109	0.989	50902
Shenxian	Bai_Nayong	Zhuang_Congjiang	0.001074	0.001083	0.991	124685
Chokhopani	Layi	Zhuang_Congjiang	0.00219	0.002207	0.992	38550
Yiyang	Han_Congjiang	Zhuang_Congjiang	0.001167	0.001173	0.995	56269
Nagabaka_late	Layi	Zhuang_Congjiang	0.003898	0.003909	0.997	24549
Yokchido	Thailand_BA	Zhuang_Congjiang	0.011259	0.011284	0.998	2687
Ando	China_SEastAsia_Island_LN	Zhuang_Congjiang	0.010972	0.010967	1.001	2230
Ando	Nagabaka_early	Zhuang_Congjiang	0.036374	0.036246	1.004	223
Nagabaka_early	Miao_Duyun	Zhuang_Congjiang	0.004111	0.004092	1.005	1548
China_AR_IA	Vietnam_LN.SG	Zhuang_Congjiang	0.009534	0.009421	1.012	3539
China_SEastAsia_Island_LN	Laos_BA.WGC	Zhuang_Congjiang	0.009276	0.009146	1.014	3799
China_Wuzhuangguoliang_LN.EC	Vietnam_BA	Zhuang_Congjiang	0.005589	0.005472	1.021	6211
Nagabaka_early	Taiwan_Hanben_IA	Zhuang_Congjiang	0.005374	0.005258	1.022	1553
Taejungni	ARpost9K	Zhuang_Congjiang	0.009714	0.009499	1.023	1606
Nagabaka_early	Mongolia_LBA_Ulaanzukh_2	Zhuang_Congjiang	0.011217	0.010954	1.024	1427
Layi	Laos_Unknown.SG	Zhuang_Congjiang	0.010219	0.009975	1.024	3335
Taiwan_Hanben_IA	Miao_Nayong	Zhuang_Congjiang	0.000369	0.00036	1.026	222957
Laos_Unknown.SG	Geolao_Duyun	Zhuang_Congjiang	0.0033	0.003167	1.042	18163
Nagabaka_historic	China_SEastAsia_Island_LN	Zhuang_Congjiang	0.003692	0.003525	1.047	14857
Taejungni	China_Xinjiang_IA.SG	Zhuang_Congjiang	0.016888	0.016111	1.048	1288
Malaysia_Hoabinhian.WGC	Yao_Congjiang	Zhuang_Congjiang	0.001733	0.001644	1.054	20711
Changhang	Yiyang	Zhuang_Congjiang	0.006154	0.005831	1.055	9770
Malaysia_Hoabinhian.WGC	Vietnam_BA	Zhuang_Congjiang	0.007483	0.007081	1.057	6477
Ando	GaoHuaHua	Zhuang_Congjiang	0.003571	0.003346	1.067	18757
Ando	Thailand_IA.SG	Zhuang_Congjiang	0.005698	0.005339	1.067	10412
China_Shimao_LN	Yiyang	Zhuang_Congjiang	0.002177	0.002028	1.073	55656
Changhang	GaoHuaHua	Zhuang_Congjiang	0.0031	0.002883	1.075	25241
Ando	China_AR_IA	Zhuang_Congjiang	0.017714	0.01628	1.088	1179
China_Upper_YR_IA	Laos_BA.WGC	Zhuang_Congjiang	0.002222	0.002038	1.09	57232
China_SEastAsia_Coastal_LN	Miao_Longli	Zhuang_Congjiang	0.000513	0.00047	1.09	134842
Taejungni	China_NEastAsia_Inland_EN	Zhuang_Congjiang	0.015782	0.014464	1.091	1606
Tarim_EMBA2	GaoHuaHua	Zhuang_Congjiang	0.003671	0.003364	1.091	21149
LaCen	Miao_Longli	Zhuang_Congjiang	0.000601	0.000545	1.101	164226
Shenxian	Thailand_BA	Zhuang_Congjiang	0.006712	0.006094	1.101	8556
China_Wuzhuangguoliang_LN.EC	Malaysia_LN.SG	Zhuang_Congjiang	0.004339	0.003933	1.103	12699
Laos_BA.WGC	Shui_Duyun	Zhuang_Congjiang	0.001024	0.000927	1.105	60023
Laos_LN_BA.SG	Tujia_Congjiang	Zhuang_Congjiang	0.001381	0.001247	1.107	159739
Nagabaka_early	AR13_10K	Zhuang_Congjiang	0.015147	0.013561	1.117	1007
Taejungni	AR14K	Zhuang_Congjiang	0.01674	0.014955	1.119	1214
Tarim_EMBA2	Malaysia_historical.WGC	Zhuang_Congjiang	0.012069	0.010723	1.125	3251
Malaysia_Hoabinhian.WGC	Shui_Duyun	Zhuang_Congjiang	0.001862	0.001651	1.128	20703
Kuma-Nishioda_Yayoi	China_HMMH_MN	Zhuang_Congjiang	0.012165	0.010751	1.132	3324
Nagabaka_early	Thailand_BA	Zhuang_Congjiang	0.061013	0.053906	1.132	121
China_SEastAsia_Island_LN	Malaysia_historical.WGC	Zhuang_Congjiang	0.014047	0.012393	1.134	1971
Yondaedo	Laos_LN_BA.SG	Zhuang_Congjiang	0.006267	0.005521	1.135	11653
Longlin	Zhuang_Duyun	Zhuang_Congjiang	0.002537	0.002235	1.135	45369
Taejungni	Dzungaria_EBA1	Zhuang_Congjiang	0.014901	0.013081	1.139	1657
Laos_Unknown.SG	Malaysia_historical.WGC	Zhuang_Congjiang	0.013256	0.011626	1.14	2518
Vietnam_N	Tujia_Congjiang	Zhuang_Congjiang	0.001854	0.001622	1.143	51498
Vietnam_BA	Dongxiang_Duyun	Zhuang_Congjiang	0.002066	0.001806	1.144	68116
Kuma-Nishioda_Yayoi	Chokhopani	Zhuang_Congjiang	0.006315	0.005508	1.147	5317
China_Wuzhuangguoliang_LN.EC	Vietnam_BA_DongSonCulture.SG	Zhuang_Congjiang	0.006784	0.005876	1.154	4764
Kuma-Nishioda_Yayoi	Mongolia_LBA_CenterWest_5	Zhuang_Congjiang	0.006939	0.006005	1.156	5259
Taejungni	Naxi	Zhuang_Congjiang	0.005451	0.004689	1.162	1828
Nagabaka_early	Tujia_Congjiang	Zhuang_Congjiang	0.010922	0.009398	1.162	1524
Taejungni	Geolao_Duyun	Zhuang_Congjiang	0.011529	0.009783	1.178	1786
Thailand_IA.SG	Zhuang_Duyun	Zhuang_Congjiang	0.001568	0.001324	1.184	113562
Yondaedo	China_AR_IA	Zhuang_Congjiang	0.020392	0.017216	1.185	957
Yondaedo	Malaysia_Hoabinhian.WGC	Zhuang_Congjiang	0.019519	0.016457	1.186	1366
China_AR_Xianbei_IA	Laos_LN_BA.SG	Zhuang_Congjiang	0.003464	0.002921	1.186	40516
Nagabaka_early	Malaysia_Hoabinhian.WGC	Zhuang_Congjiang	0.062736	0.052844	1.187	148
Vietnam_LN.SG	Miao_Longli	Zhuang_Congjiang	0.000859	0.000724	1.187	69263
China_AR_Xianbei_IA	Layi	Zhuang_Congjiang	0.006795	0.0057	1.192	10340
Nagabaka_early	Geolao_Duyun	Zhuang_Congjiang	0.012896	0.010795	1.195	1521
Yiyang	Malaysia_Hoabinhian.WGC	Zhuang_Congjiang	0.010594	0.008836	1.199	5047
Dzungaria_EBA2	Layi	Zhuang_Congjiang	0.003875	0.003218	1.204	31020
Nagabaka_early	China_AR_Xianbei_IA	Zhuang_Congjiang	0.036661	0.030422	1.205	418
LaCen	Yao_Congjiang	Zhuang_Congjiang	0.000831	0.000689	1.207	163542
China_AR_IA	China_SEastAsia_Coastal_LN	Zhuang_Congjiang	0.006351	0.005259	1.208	7596
China_SEastAsia_Coastal_EN	Dongxiang_Duyun	Zhuang_Congjiang	0.001619	0.001339	1.209	137319
Kuma-Nishioda_Yayoi	Bai_Nayong	Zhuang_Congjiang	0.005023	0.004152	1.21	5287
China_YR_MN	Vietnam_N	Zhuang_Congjiang	0.002038	0.001683	1.211	51505
Vietnam_LN.SG	Miao_Nayong	Zhuang_Congjiang	0.001232	0.001017	1.212	68734
China_SEastAsia_Island_LN	Yi_Nayong	Zhuang_Congjiang	0.003921	0.003228	1.215	14961
China_WLR_LN	Thailand_BA	Zhuang_Congjiang	0.005645	0.004626	1.22	10314
China_WLR_LN	Shenxian	Zhuang_Congjiang	0.002106	0.001725	1.221	108599
Yondaedo	LaCen	Zhuang_Congjiang	0.005798	0.004736	1.224	13688
AR33K	Zhuang_Duyun	Zhuang_Congjiang	0.001908	0.001553	1.229	187241
China_Wuzhuangguoliang_LN.EC	Miao_Longli	Zhuang_Congjiang	0.001359	0.001105	1.23	15981
AR19K	Thailand_BA	Zhuang_Congjiang	0.007495	0.006089	1.231	9337
Yiyang	Laos_LN_BA.SG	Zhuang_Congjiang	0.003814	0.003093	1.233	40572
Nagabaka_early	Yiyang	Zhuang_Congjiang	0.027519	0.022281	1.235	565
China_AR_Xianbei_IA	Dongxiang_Duyun	Zhuang_Congjiang	0.002303	0.001861	1.237	55556
Yokchido	Shenxian	Zhuang_Congjiang	0.004916	0.003969	1.239	23682
Suila	Laos_Unknown.SG	Zhuang_Congjiang	0.006402	0.005166	1.239	12317
China_WLR_LN	Malaysia_LN.SG	Zhuang_Congjiang	0.001941	0.001565	1.241	145586
Kuma-Nishioda_Yayoi	She	Zhuang_Congjiang	0.003119	0.002509	1.243	5360
BaBanQinCen	Miao_Nayong	Zhuang_Congjiang	0.00089	0.000715	1.245	146769
Yiyang	Vietnam_LN.SG	Zhuang_Congjiang	0.005512	0.004421	1.247	17576
Yiyang	Thailand_IA.SG	Zhuang_Congjiang	0.004194	0.003361	1.248	29476
Kuma-Nishioda_Yayoi	Dzungaria_EBA2	Zhuang_Congjiang	0.011342	0.009047	1.254	4294
Nagabaka_early	Thailand_IA.SG	Zhuang_Congjiang	0.024954	0.019877	1.255	827
Baojianshan	Zhuang_Duyun	Zhuang_Congjiang	0.001889	0.001501	1.258	158330
Mebrak	Zhuang_Duyun	Zhuang_Congjiang	0.001007	0.000799	1.26	221950
Dai	Miao_Longli	Zhuang_Congjiang	0.000309	0.000244	1.267	224148
Kuma-Nishioda_Yayoi	Miao_Duyun	Zhuang_Congjiang	0.002815	0.002221	1.268	5367
GaoHuaHua	Laos_Unknown.SG	Zhuang_Congjiang	0.004879	0.003839	1.271	16115
AR33K	Dongxiang_Duyun	Zhuang_Congjiang	0.001989	0.001559	1.276	187178
Kuma-Nishioda_Yayoi	Baojianshan	Zhuang_Congjiang	0.01117	0.008745	1.277	4551
Taejungni	Atayal_Taiwan	Zhuang_Congjiang	0.006782	0.005305	1.278	1831
China_SEastAsia_Island_LN	Geolao_Duyun	Zhuang_Congjiang	0.004469	0.003492	1.28	14948
China_AR_IA	Laos_Unknown.SG	Zhuang_Congjiang	0.024065	0.018767	1.282	950
China_SEastAsia_Island_LN	Layi	Zhuang_Congjiang	0.012227	0.009516	1.285	3741
Layi	Longlin	Zhuang_Congjiang	0.007577	0.005846	1.296	10104
Yokchido	LaCen	Zhuang_Congjiang	0.004201	0.00324	1.297	29006
Dzungaria_EBA1	Yiyang	Zhuang_Congjiang	0.003218	0.002477	1.299	51127
Kuma-Nishioda_Yayoi	BaBanQinCen	Zhuang_Congjiang	0.009039	0.00695	1.301	4226
Miao_Nayong	Atayal_Taiwan	Zhuang_Congjiang	0.000588	0.000452	1.302	221869
Kuma-Nishioda_Yayoi	Yao_Congjiang	Zhuang_Congjiang	0.003754	0.002876	1.305	5327
China_Upper_YR_LN	Laos_BA.WGC	Zhuang_Congjiang	0.002116	0.001618	1.308	59345
China_YR_MN	Laos_Unknown.SG	Zhuang_Congjiang	0.004146	0.003166	1.309	18196
Ando	Layi	Zhuang_Congjiang	0.012454	0.00951	1.31	4154
Laos_LN_BA.SG	Han_Congjiang	Zhuang_Congjiang	0.001156	0.000882	1.31	160510
Kuma-Nishioda_Yayoi	China_Miaozigou_MN	Zhuang_Congjiang	0.016913	0.01287	1.314	1727
Nagabaka_early	China_WLR_BA	Zhuang_Congjiang	0.02334	0.017739	1.316	930
China_AR_EN	BaBanQinCen	Zhuang_Congjiang	0.002736	0.002072	1.32	50568
China_WLR_BA	Layi	Zhuang_Congjiang	0.004893	0.003699	1.323	22184
Kuma-Nishioda_Yayoi	Geolao_Duyun	Zhuang_Congjiang	0.008071	0.006088	1.326	5267
Yondaedo	BaBanQinCen	Zhuang_Congjiang	0.00583	0.00438	1.331	12673
Taejungni	China_SEastAsia_Coastal_Historic	Zhuang_Congjiang	0.029507	0.022158	1.332	664
China_AR_IA	Vietnam_BA_DongSonCulture.SG	Zhuang_Congjiang	0.011995	0.008999	1.333	3536
Taejungni	Oroqen	Zhuang_Congjiang	0.006475	0.004824	1.342	1846
Thailand_BA	Dongxiang_Duyun	Zhuang_Congjiang	0.005393	0.004004	1.347	11321
Shenxian	Tujia_Congjiang	Zhuang_Congjiang	0.001877	0.001391	1.35	124605
Laos_Unknown.SG	Miao_Nayong	Zhuang_Congjiang	0.002835	0.002098	1.351	18281
Nagabaka_early	Tarim_EMBA2	Zhuang_Congjiang	0.051859	0.038252	1.356	221
Nagabaka_early	Tujia	Zhuang_Congjiang	0.005814	0.004289	1.356	1550
China_SEastAsia_Coastal_EN	Miao_Longli	Zhuang_Congjiang	0.000794	0.000586	1.356	139173
Taejungni	Thailand_BA	Zhuang_Congjiang	0.059589	0.043902	1.357	147
Tarim_EMBA2	Vietnam_BA	Zhuang_Congjiang	0.008556	0.006287	1.361	8902
Thailand_BA	Vietnam_BA	Zhuang_Congjiang	0.010144	0.007436	1.364	5857
Kuma-Nishioda_Yayoi	Bouyei_Duyun	Zhuang_Congjiang	0.002843	0.002083	1.365	5410
GaoHuaHua	Layi	Zhuang_Congjiang	0.003405	0.002488	1.369	35662
AR14K	Zhuang_Duyun	Zhuang_Congjiang	0.002018	0.001471	1.372	112269
Nagabaka_early	Mongolia_East_N	Zhuang_Congjiang	0.016426	0.011946	1.375	1469
China_HMMH_MN	GaoHuaHua	Zhuang_Congjiang	0.002257	0.001636	1.38	113405
Laos_BA.WGC	Dongxiang_Duyun	Zhuang_Congjiang	0.002688	0.001948	1.38	59413
AR19K	GaoHuaHua	Zhuang_Congjiang	0.001998	0.001446	1.382	137087
China_AR_IA	Zhuang_Duyun	Zhuang_Congjiang	0.005465	0.003947	1.384	11309
China_Wuzhuangguoliang_LN.EC	Thailand_BA	Zhuang_Congjiang	0.018328	0.013236	1.385	1015
China_WLR_BA	Thailand_BA	Zhuang_Congjiang	0.008633	0.006223	1.387	6994
Ando	Taejungni	Zhuang_Congjiang	0.055091	0.039635	1.39	254
Nagabaka_early	Dai	Zhuang_Congjiang	0.005928	0.004247	1.396	1539
China_AR_EN	Vietnam_LN.SG	Zhuang_Congjiang	0.005097	0.003649	1.397	22394
China_Wuzhuangguoliang_LN.EC	Shenxian	Zhuang_Congjiang	0.006292	0.004504	1.397	10140
China_AR_IA	Thailand_BA	Zhuang_Congjiang	0.034606	0.024743	1.399	677
Nagabaka_early	China_Tianyuan	Zhuang_Congjiang	0.02262	0.016118	1.403	1383
China_AR_Xianbei_IA	Laos_BA.WGC	Zhuang_Congjiang	0.006674	0.004755	1.404	14789
Yondaedo	China_SEastAsia_Island_LN	Zhuang_Congjiang	0.019229	0.013682	1.405	1659
China_Wuzhuangguoliang_LN.EC	Longlin	Zhuang_Congjiang	0.008956	0.006376	1.405	4864
Taejungni	Rhirhi	Zhuang_Congjiang	0.013566	0.009643	1.407	1794
Kuma-Nishioda_Yayoi	China_AR_Xianbei_IA	Zhuang_Congjiang	0.019328	0.013727	1.408	1442
Yondaedo	Laos_BA.WGC	Zhuang_Congjiang	0.012569	0.00889	1.414	4291
LaCen	Malaysia_Hoabinhian.WGC	Zhuang_Congjiang	0.006872	0.004844	1.419	14657
AR13_10K	Malaysia_historical.WGC	Zhuang_Congjiang	0.005838	0.004104	1.422	12942
China_Shimao_LN	LaCen	Zhuang_Congjiang	0.00171	0.0012	1.425	161150
LaCen	Han_Congjiang	Zhuang_Congjiang	0.001109	0.000778	1.425	163056
Nagabaka_late	GaoHuaHua	Zhuang_Congjiang	0.002223	0.001556	1.428	114267
China_Wuzhuangguoliang_LN.EC	BaBanQinCen	Zhuang_Congjiang	0.004589	0.003206	1.431	12022
Malaysia_Hoabinhian.WGC	Miao_Longli	Zhuang_Congjiang	0.001933	0.001349	1.432	20771
Mongolia_MBA_Munkhkhairkhan_1	Zhuang_Duyun	Zhuang_Congjiang	0.001616	0.001128	1.432	199511
Taejungni	China_WLR_BA	Zhuang_Congjiang	0.022434	0.015639	1.434	1101
Nagabaka_early	Rhirhi	Zhuang_Congjiang	0.014632	0.010205	1.434	1526
China_AR_EN	Thailand_BA	Zhuang_Congjiang	0.012702	0.008859	1.434	4331
China_WLR_MN	Layi	Zhuang_Congjiang	0.003669	0.002558	1.434	38208
Laos_Unknown.SG	Vietnam_N	Zhuang_Congjiang	0.011859	0.00826	1.436	4669
China_Upper_YR_LN	Thailand_BA	Zhuang_Congjiang	0.004986	0.003466	1.439	11332
China_SEastAsia_Coastal_Historic	Laos_Hoabinhian.SG	Zhuang_Congjiang	0.006225	0.004301	1.447	22886
China_Upper_YR_IA	Vietnam_N	Zhuang_Congjiang	0.002894	0.001998	1.449	50332
China_SEastAsia_Coastal_Historic	Longlin	Zhuang_Congjiang	0.005985	0.004131	1.449	21199
Changhang	Layi	Zhuang_Congjiang	0.011259	0.007766	1.45	5757
Malaysia_Hoabinhian.WGC	Miao_Congjiang	Zhuang_Congjiang	0.001388	0.000954	1.454	21243
Yondaedo	Vietnam_BA_DongSonCulture.SG	Zhuang_Congjiang	0.011977	0.008207	1.459	4980
Chokhopani	Zhuang_Duyun	Zhuang_Congjiang	0.001452	0.000995	1.459	220558
Laos_Unknown.SG	Yi_Nayong	Zhuang_Congjiang	0.004851	0.003316	1.463	18181
Ando	Malaysia_Jehai.SG	Zhuang_Congjiang	0.006138	0.004186	1.466	19969
China_SEastAsia_Coastal_Historic	Laos_LN_BA.SG	Zhuang_Congjiang	0.004249	0.002887	1.472	45042
China_SEastAsia_Island_LN	Mongolia_East_N	Zhuang_Congjiang	0.005634	0.003812	1.478	14856
Yokchido	Miao_Longli	Zhuang_Congjiang	0.001704	0.001151	1.48	34130
Shenxian	Longlin	Zhuang_Congjiang	0.004869	0.003276	1.486	35702
Yondaedo	Malaysia_LN.SG	Zhuang_Congjiang	0.007613	0.005109	1.49	12721
China_AR_Xianbei_IA	Vietnam_BA	Zhuang_Congjiang	0.006342	0.004244	1.494	18517
Ando	Vietnam_N	Zhuang_Congjiang	0.010244	0.006851	1.495	6382
Yondaedo	Thailand_BA	Zhuang_Congjiang	0.024592	0.016275	1.511	1188
Nagabaka_late	Miao_Longli	Zhuang_Congjiang	0.001092	0.000723	1.511	126055
China_SEastAsia_Coastal_Historic	Zhuang_Duyun	Zhuang_Congjiang	0.002726	0.001801	1.514	62334
Kuma-Nishioda_Yayoi	Vietnam_N	Zhuang_Congjiang	0.020279	0.013378	1.516	1758
China_AR_IA	Longlin	Zhuang_Congjiang	0.016639	0.010952	1.519	2699
Laos_BA.WGC	Zhuang_Duyun	Zhuang_Congjiang	0.002852	0.001856	1.536	59431
Thailand_BA	Han_Congjiang	Zhuang_Congjiang	0.003696	0.0024	1.54	11426
Taejungni	China_AR_EN	Zhuang_Congjiang	0.036575	0.023742	1.541	674
Layi	Han_Congjiang	Zhuang_Congjiang	0.002166	0.0014	1.547	38540
China_AR_Xianbei_IA	Vietnam_N	Zhuang_Congjiang	0.007019	0.004534	1.548	14288
Ando	China_Miaozigou_MN	Zhuang_Congjiang	0.011158	0.007193	1.551	6532
China_Miaozigou_MN	Vietnam_N	Zhuang_Congjiang	0.006466	0.004166	1.552	16941
Ando	Laos_LN_BA.SG	Zhuang_Congjiang	0.007352	0.004731	1.554	14362
Layi	Malaysia_historical.WGC	Zhuang_Congjiang	0.012909	0.008306	1.554	5205
Yondaedo	Baojianshan	Zhuang_Congjiang	0.008127	0.005222	1.556	13600
Laos_BA.WGC	Tujia_Congjiang	Zhuang_Congjiang	0.002777	0.001783	1.557	59583
Yondaedo	Dushan	Zhuang_Congjiang	0.00902	0.005773	1.562	10540
China_HMMH_MN	Yiyang	Zhuang_Congjiang	0.005141	0.003292	1.562	33261
Taejungni	Lahu	Zhuang_Congjiang	0.007342	0.004694	1.564	1825
Kuma-Nishioda_Yayoi	Laos_BA.WGC	Zhuang_Congjiang	0.025633	0.016383	1.565	1398
Taejungni	Mongolia_LBA_Ulaanzukh_2	Zhuang_Congjiang	0.015552	0.009936	1.565	1690
Kuma-Nishioda_Yayoi	Miao_Congjiang	Zhuang_Congjiang	0.002528	0.00161	1.57	5467
Tarim_EMBA2	Yiyang	Zhuang_Congjiang	0.011621	0.007389	1.573	6603
China_Miaozigou_MN	Malaysia_historical.WGC	Zhuang_Congjiang	0.009099	0.005774	1.576	8797
Kuma-Nishioda_Yayoi	China_Wuzhuangguoliang_LN.EC	Zhuang_Congjiang	0.033562	0.021263	1.578	426
ARpost9K	Zhuang_Duyun	Zhuang_Congjiang	0.001515	0.00096	1.578	162777
Taejungni	Bai_Nayong	Zhuang_Congjiang	0.010727	0.006789	1.58	1799
Nagabaka_early	Oroqen	Zhuang_Congjiang	0.008504	0.005381	1.58	1562
Shenxian	Miao_Nayong	Zhuang_Congjiang	0.001564	0.00099	1.58	125127
China_SEastAsia_Island_LN	Japan_HG_Jomon	Zhuang_Congjiang	0.00549	0.003472	1.581	14898
Yondaedo	China_AR_Xianbei_IA	Zhuang_Congjiang	0.014483	0.009149	1.583	4380
Mongolia_EBA_Chemurchek_2	Dongxiang_Duyun	Zhuang_Congjiang	0.001993	0.001257	1.586	184194
China_WLR_BA	Malaysia_Hoabinhian.WGC	Zhuang_Congjiang	0.008346	0.005259	1.587	11112
Taejungni	Samdzong	Zhuang_Congjiang	0.010575	0.006648	1.591	1836
Nagabaka_early	Paiwan_Taiwan	Zhuang_Congjiang	0.009055	0.005664	1.599	1524
Nagabaka_early	AR14K	Zhuang_Congjiang	0.024645	0.015381	1.602	1044
Ando	Malaysia_LN.SG	Zhuang_Congjiang	0.007449	0.004642	1.605	15885
Taejungni	Mongolia_MBA_Munkhkhairkhan_1	Zhuang_Congjiang	0.018495	0.011519	1.606	1752
LaCen	Miao_Nayong	Zhuang_Congjiang	0.001344	0.000836	1.606	162961
Changhang	Vietnam_LN.SG	Zhuang_Congjiang	0.009003	0.005602	1.607	8578
Suila	Malaysia_historical.WGC	Zhuang_Congjiang	0.006907	0.004295	1.608	19304
Laos_BA.WGC	Geolao_Duyun	Zhuang_Congjiang	0.003346	0.00208	1.609	59347
Nagabaka_early	China_Xinjiang_IA.SG	Zhuang_Congjiang	0.026218	0.016287	1.61	1116
China_AR_IA	Laos_BA.WGC	Zhuang_Congjiang	0.017713	0.010989	1.612	2819
China_SEastAsia_Island_LN	Malaysia_Jehai.SG	Zhuang_Congjiang	0.007589	0.004706	1.613	15022
China_Miaozigou_MN	BaBanQinCen	Zhuang_Congjiang	0.00358	0.002216	1.615	45767
Yokchido	Taejungni	Zhuang_Congjiang	0.048192	0.029796	1.617	376
China_AR_EN	Laos_LN_BA.SG	Zhuang_Congjiang	0.004101	0.002537	1.617	51620
Ando	Longlin	Zhuang_Congjiang	0.012115	0.007478	1.62	5944
Taejungni	China_Upper_YR_IA	Zhuang_Congjiang	0.016562	0.010221	1.62	1770
Taejungni	Han_Duyun	Zhuang_Congjiang	0.005602	0.003459	1.62	1831
China_AR_Xianbei_IA	Vietnam_LN.SG	Zhuang_Congjiang	0.006677	0.004123	1.62	17534
Nagabaka_early	Chokhopani	Zhuang_Congjiang	0.017272	0.01065	1.622	1534
China_AR_IA	Han_Congjiang	Zhuang_Congjiang	0.003772	0.002321	1.625	11376
Dushan	Miao_Nayong	Zhuang_Congjiang	0.00167	0.001028	1.625	114725
Thailand_IA.SG	Miao_Nayong	Zhuang_Congjiang	0.001364	0.000837	1.629	114281
Taejungni	Chokhopani	Zhuang_Congjiang	0.016514	0.010106	1.634	1814
Malaysia_Hoabinhian.WGC	Zhuang_Duyun	Zhuang_Congjiang	0.004961	0.003028	1.638	20506
Lubrak	Laos_Unknown.SG	Zhuang_Congjiang	0.007802	0.004761	1.639	12848
China_SEastAsia_Island_LN	Miao_Duyun	Zhuang_Congjiang	0.00214	0.001305	1.639	15212
Vietnam_LN.SG	Han_Congjiang	Zhuang_Congjiang	0.001541	0.000937	1.645	68790
Mongolia_MBA_Munkhkhairkhan_1	Dongxiang_Duyun	Zhuang_Congjiang	0.001914	0.001162	1.648	199439
Vietnam_N	Dongxiang_Duyun	Zhuang_Congjiang	0.002939	0.001783	1.648	51373
China_Upper_YR_LN	Yiyang	Zhuang_Congjiang	0.002958	0.001789	1.653	55782
Kuma-Nishioda_Yayoi	Lahu	Zhuang_Congjiang	0.004589	0.002772	1.655	5351
China_NEastAsia_Coastal_EN	Laos_Unknown.SG	Zhuang_Congjiang	0.004949	0.00299	1.655	17235
China_AR_EN	Vietnam_N	Zhuang_Congjiang	0.006596	0.003982	1.656	19095
Yondaedo	Miao_Nayong	Zhuang_Congjiang	0.003393	0.002048	1.657	16161
Suila	Shenxian	Zhuang_Congjiang	0.003402	0.002053	1.657	93564
Longlin	Miao_Longli	Zhuang_Congjiang	0.00156	0.000939	1.662	45979
Shenxian	Han_Congjiang	Zhuang_Congjiang	0.001507	0.000906	1.663	125187
China_Upper_YR_LN	Layi	Zhuang_Congjiang	0.003391	0.002036	1.666	38200
Changhang	China_Wuzhuangguoliang_LN.EC	Zhuang_Congjiang	0.015173	0.009102	1.667	2247
Nagabaka_early	China_Upper_YR_IA	Zhuang_Congjiang	0.019011	0.011382	1.67	1494
Layi	Bai_Nayong	Zhuang_Congjiang	0.002804	0.001679	1.67	38383
Baojianshan	Miao_Longli	Zhuang_Congjiang	0.001081	0.000646	1.673	160445
China_AR_EN	Malaysia_historical.WGC	Zhuang_Congjiang	0.009676	0.005774	1.676	9342
Kuma-Nishioda_Yayoi	China_Xinjiang_IA.SG	Zhuang_Congjiang	0.014923	0.008886	1.679	3842
Taejungni	Mebrak	Zhuang_Congjiang	0.010976	0.006538	1.679	1828
China_SEastAsia_Island_EN	GaoHuaHua	Zhuang_Congjiang	0.002043	0.001216	1.681	162639
Vietnam_BA	Han_Congjiang	Zhuang_Congjiang	0.001815	0.001077	1.685	68618
Taejungni	AR33K	Zhuang_Congjiang	0.024278	0.014404	1.686	1668
Kuma-Nishioda_Yayoi	China_SEastAsia_Coastal_EN	Zhuang_Congjiang	0.013668	0.008098	1.688	4037
Vietnam_BA	Yi_Nayong	Zhuang_Congjiang	0.002979	0.001763	1.69	68102
Laos_Unknown.SG	Bai_Nayong	Zhuang_Congjiang	0.00388	0.002293	1.692	18240
Nagabaka_early	China_SEastAsia_Coastal_LN	Zhuang_Congjiang	0.021972	0.012972	1.694	1207
Yiyang	Laos_Hoabinhian.SG	Zhuang_Congjiang	0.007018	0.00414	1.695	20924
Laos_Unknown.SG	Han_Congjiang	Zhuang_Congjiang	0.003128	0.001845	1.696	18308
Shenxian	Malaysia_historical.WGC	Zhuang_Congjiang	0.008059	0.004749	1.697	16681
Vietnam_N	Zhuang_Duyun	Zhuang_Congjiang	0.002957	0.001743	1.697	51414
Taejungni	China_SEastAsia_Island_LN	Zhuang_Congjiang	0.074958	0.044146	1.698	197
Nagabaka_early	China_AR_EN	Zhuang_Congjiang	0.04006	0.023584	1.699	574
China_SEastAsia_Coastal_Historic	Miao_Nayong	Zhuang_Congjiang	0.00206	0.001212	1.7	62748
Thailand_BA	Yao_Congjiang	Zhuang_Congjiang	0.00335	0.001969	1.701	11436
China_SEastAsia_Island_EN	Layi	Zhuang_Congjiang	0.004763	0.002791	1.707	34604
Lubrak	Malaysia_historical.WGC	Zhuang_Congjiang	0.00695	0.004061	1.711	19338
China_WLR_BA	Vietnam_N	Zhuang_Congjiang	0.005213	0.003048	1.711	31148
China_SEastAsia_Coastal_Historic	Vietnam_BA_DongSonCulture.SG	Zhuang_Congjiang	0.006683	0.003905	1.711	18857
GaoHuaHua	Cebuano_Philippines	Zhuang_Congjiang	0.000742	0.000433	1.712	197466
China_WLR_LN	Vietnam_N	Zhuang_Congjiang	0.003805	0.002221	1.713	46540
Taejungni	Vietnam_BA_DongSonCulture.SG	Zhuang_Congjiang	0.039879	0.023196	1.719	595
Lubrak	Layi	Zhuang_Congjiang	0.005584	0.003243	1.722	29309
China_AR_EN	GaoHuaHua	Zhuang_Congjiang	0.003195	0.001853	1.724	63237
AR19K	Laos_LN_BA.SG	Zhuang_Congjiang	0.003747	0.002172	1.725	106269
China_SEastAsia_Island_LN	Vietnam_BA_DongSonCulture.SG	Zhuang_Congjiang	0.013707	0.007945	1.725	5070
Yiyang	Zhuang_Duyun	Zhuang_Congjiang	0.003494	0.002024	1.726	55872
GaoHuaHua	Thailand_BA	Zhuang_Congjiang	0.007529	0.004361	1.727	10834
Ando	Kuma-Nishioda_Yayoi	Zhuang_Congjiang	0.037388	0.021595	1.731	722
China_SEastAsia_Island_LN	Laos_Unknown.SG	Zhuang_Congjiang	0.026274	0.015178	1.731	1379
Longlin	Geolao_Duyun	Zhuang_Congjiang	0.003878	0.00222	1.747	45303
Shenxian	Yi_Nayong	Zhuang_Congjiang	0.002727	0.00156	1.748	124314
China_Upper_YR_IA	China_SEastAsia_Island_LN	Zhuang_Congjiang	0.006253	0.003569	1.752	14721
Taejungni	Yi	Zhuang_Congjiang	0.007658	0.004356	1.758	1843
Kuma-Nishioda_Yayoi	Bouyei_Longli	Zhuang_Congjiang	0.003202	0.001819	1.76	5414
AR19K	Laos_Unknown.SG	Zhuang_Congjiang	0.008987	0.005089	1.766	12537
China_AR_Xianbei_IA	Malaysia_LN.SG	Zhuang_Congjiang	0.005005	0.002835	1.766	44368
Malaysia_Jehai.SG	Miao_Longli	Zhuang_Congjiang	0.00107	0.000605	1.767	222592
Laos_Unknown.SG	Zhuang_Duyun	Zhuang_Congjiang	0.005674	0.003208	1.769	18172
Lubrak	China_SEastAsia_Island_LN	Zhuang_Congjiang	0.007835	0.004427	1.77	13364
Changhang	China_Miaozigou_MN	Zhuang_Congjiang	0.010634	0.006005	1.771	8793
Taejungni	Yi_Nayong	Zhuang_Congjiang	0.017943	0.010115	1.774	1793
China_WLR_MN	Malaysia_LN.SG	Zhuang_Congjiang	0.002621	0.001477	1.775	173368
China_AR_Xianbei_IA	China_SEastAsia_Island_LN	Zhuang_Congjiang	0.015751	0.00886	1.778	4151
Yondaedo	GaoHuaHua	Zhuang_Congjiang	0.006968	0.003917	1.779	14972
China_HMMH_MN	LaCen	Zhuang_Congjiang	0.00349	0.001961	1.78	96541
China_SEastAsia_Island_EN	Dongxiang_Duyun	Zhuang_Congjiang	0.002336	0.001312	1.78	176505
Tarim_EMBA2	Yao_Congjiang	Zhuang_Congjiang	0.002617	0.001467	1.784	24119
Changhang	Shenxian	Zhuang_Congjiang	0.007527	0.004218	1.785	18983
China_Xinjiang_IA.SG	Zhuang_Duyun	Zhuang_Congjiang	0.002139	0.001198	1.785	155515
Tarim_EMBA2	Miao_Duyun	Zhuang_Congjiang	0.002001	0.001121	1.785	24241
China_SEastAsia_Island_LN	Laos_LN_BA.SG	Zhuang_Congjiang	0.00988	0.005535	1.785	10822
Taejungni	Longlin	Zhuang_Congjiang	0.052979	0.029625	1.788	480
China_SEastAsia_Coastal_Historic	Miao_Longli	Zhuang_Congjiang	0.001505	0.000842	1.788	63237
Malaysia_Jehai.SG	Miao_Nayong	Zhuang_Congjiang	0.001497	0.000838	1.788	220959
China_SEastAsia_Coastal_EN	Zhuang_Duyun	Zhuang_Congjiang	0.002435	0.001361	1.789	137344
Malaysia_Hoabinhian.WGC	Geolao_Duyun	Zhuang_Congjiang	0.005343	0.002983	1.791	20484
Samdzong	Zhuang_Duyun	Zhuang_Congjiang	0.001398	0.00078	1.792	222619
Changhang	China_SEastAsia_Coastal_Historic	Zhuang_Congjiang	0.010783	0.006011	1.794	10350
China_Xinjiang_IA.SG	Laos_Unknown.SG	Zhuang_Congjiang	0.00845	0.004708	1.795	13071
Dzungaria_EBA2	Zhuang_Duyun	Zhuang_Congjiang	0.002239	0.001245	1.798	171684
Thailand_BA	Miao_Congjiang	Zhuang_Congjiang	0.002113	0.001174	1.799	11768
China_Miaozigou_MN	Malaysia_Hoabinhian.WGC	Zhuang_Congjiang	0.013342	0.007407	1.801	6020
Tarim_EMBA2	Miao_Longli	Zhuang_Congjiang	0.002176	0.001207	1.802	24184
Nagabaka_historic	Thailand_BA	Zhuang_Congjiang	0.007674	0.004238	1.811	11133
Suila	Vietnam_N	Zhuang_Congjiang	0.005083	0.002806	1.811	40437
Nagabaka_early	Tu	Zhuang_Congjiang	0.007832	0.00432	1.813	1580
China_AR_IA	China_SEastAsia_Coastal_EN	Zhuang_Congjiang	0.011773	0.006487	1.815	7555
Yokchido	Yao_Congjiang	Zhuang_Congjiang	0.002428	0.001335	1.819	34022
Nagabaka_early	Yi	Zhuang_Congjiang	0.007932	0.004362	1.819	1549
China_HMMH_MN	Thailand_BA	Zhuang_Congjiang	0.012393	0.006807	1.821	7405
Nagabaka_early	Han_Longli	Zhuang_Congjiang	0.006976	0.003829	1.822	1555
Nagabaka_early	Longlin	Zhuang_Congjiang	0.050416	0.027663	1.823	435
Nagabaka_historic	Laos_Unknown.SG	Zhuang_Congjiang	0.006785	0.003715	1.826	16610
Ando	China_SEastAsia_Coastal_EN	Zhuang_Congjiang	0.008057	0.00439	1.835	15357
Taejungni	Mongolia_EBA_Chemurchek_2	Zhuang_Congjiang	0.022314	0.012135	1.839	1693
Changhang	Zhuang_Duyun	Zhuang_Congjiang	0.004943	0.002684	1.842	26909
AR19K	Dongxiang_Duyun	Zhuang_Congjiang	0.00281	0.001525	1.842	146136
Nagabaka_early	Chuanqing_Nayong	Zhuang_Congjiang	0.007009	0.003796	1.847	1565
China_SEastAsia_Coastal_Historic	GaoHuaHua	Zhuang_Congjiang	0.003622	0.001959	1.849	60566
China_SEastAsia_Island_LN	Tujia_Congjiang	Zhuang_Congjiang	0.005482	0.002958	1.853	15007
Nagabaka_late	Vietnam_BA	Zhuang_Congjiang	0.005239	0.002824	1.855	46420
Nagabaka_early	Hezhen	Zhuang_Congjiang	0.009122	0.004916	1.856	1564
Kuma-Nishioda_Yayoi	LaCen	Zhuang_Congjiang	0.014874	0.008011	1.857	4620
Ando	China_AR_Xianbei_IA	Zhuang_Congjiang	0.01403	0.007535	1.862	5504
China_AR_IA	Miao_Nayong	Zhuang_Congjiang	0.004471	0.002397	1.865	11372
China_HMMH_MN	Laos_Unknown.SG	Zhuang_Congjiang	0.010197	0.005467	1.865	11123
China_YR_LBIA	Yiyang	Zhuang_Congjiang	0.002631	0.001411	1.865	56173
China_YR_LN	Thailand_BA	Zhuang_Congjiang	0.00494	0.002638	1.872	11463
China_AR_Xianbei_IA	Laos_Unknown.SG	Zhuang_Congjiang	0.016294	0.008697	1.874	4670
BaBanQinCen	Laos_Unknown.SG	Zhuang_Congjiang	0.008405	0.004485	1.874	12673
Nagabaka_early	Mebrak	Zhuang_Congjiang	0.014177	0.007559	1.875	1538
Changhang	Thailand_BA	Zhuang_Congjiang	0.023526	0.012531	1.877	2025
GaoHuaHua	Bai_Nayong	Zhuang_Congjiang	0.001478	0.000787	1.878	191417
China_HMMH_MN	Dongxiang_Duyun	Zhuang_Congjiang	0.002849	0.001516	1.88	129853
GaoHuaHua	Thailand_IA.SG	Zhuang_Congjiang	0.002701	0.001433	1.886	99279
Yokchido	China_SEastAsia_Coastal_Historic	Zhuang_Congjiang	0.010025	0.005313	1.887	12727
Nagabaka_early	China_WLR_LN	Zhuang_Congjiang	0.024842	0.013152	1.889	1351
China_WLR_BA	Yiyang	Zhuang_Congjiang	0.005469	0.002895	1.889	33371
Laos_BA.WGC	Han_Congjiang	Zhuang_Congjiang	0.002247	0.001189	1.889	59906
Ando	Geolao_Duyun	Zhuang_Congjiang	0.005484	0.002894	1.895	19859
Changhang	Baojianshan	Zhuang_Congjiang	0.007578	0.003998	1.896	23082
Laos_Unknown.SG	Shui_Duyun	Zhuang_Congjiang	0.003035	0.0016	1.896	18354
China_AR_EN	Zhuang_Duyun	Zhuang_Congjiang	0.003232	0.001704	1.897	70568
China_WLR_LN	Laos_BA.WGC	Zhuang_Congjiang	0.004699	0.002476	1.897	48587
China_Wuzhuangguoliang_LN.EC	Miao_Nayong	Zhuang_Congjiang	0.003163	0.001666	1.898	15902
Layi	Mongolia_East_N	Zhuang_Congjiang	0.005122	0.002697	1.899	36502
Malaysia_LN.SG	Yao_Congjiang	Zhuang_Congjiang	0.001363	0.000718	1.899	175549
China_AR_Xianbei_IA	Malaysia_historical.WGC	Zhuang_Congjiang	0.012505	0.00657	1.903	7483
China_YR_MN	Zhuang_Duyun	Zhuang_Congjiang	0.00183	0.000959	1.908	218507
China_AR_IA	LaCen	Zhuang_Congjiang	0.010625	0.005559	1.911	9054
Yiyang	Laos_BA.WGC	Zhuang_Congjiang	0.009859	0.005143	1.917	14567
Malaysia_Hoabinhian.WGC	Thailand_BA	Zhuang_Congjiang	0.034593	0.017996	1.922	1224
Nagabaka_early	Mongolia_MBA_Munkhkhairkhan_1	Zhuang_Congjiang	0.023798	0.012352	1.927	1484
China_Miaozigou_MN	Baojianshan	Zhuang_Congjiang	0.005189	0.00269	1.929	49541
China_Upper_YR_LN	Vietnam_N	Zhuang_Congjiang	0.003113	0.001613	1.93	51331
GaoHuaHua	Vietnam_N	Zhuang_Congjiang	0.003691	0.001911	1.931	49156
Ando	Tarim_EMBA2	Zhuang_Congjiang	0.024059	0.012441	1.934	2452
China_Shimao_LN	Thailand_BA	Zhuang_Congjiang	0.008436	0.004362	1.934	11304
China_WLR_MN	Vietnam_N	Zhuang_Congjiang	0.004082	0.00211	1.935	51403
Yondaedo	Han_Congjiang	Zhuang_Congjiang	0.004163	0.002147	1.939	16141
China_YR_MN	Yiyang	Zhuang_Congjiang	0.003662	0.001888	1.94	55996
Nagabaka_late	Thailand_BA	Zhuang_Congjiang	0.012484	0.00642	1.944	7964
GaoHuaHua	Tujia_Congjiang	Zhuang_Congjiang	0.001779	0.000915	1.944	191276
Malaysia_historical.WGC	Yi_Nayong	Zhuang_Congjiang	0.004772	0.002454	1.945	30122
Ando	AR33K	Zhuang_Congjiang	0.009231	0.004742	1.947	18171
Dushan	Zhuang_Duyun	Zhuang_Congjiang	0.003162	0.001623	1.948	114018
Miao_Longli	Paiwan_Taiwan	Zhuang_Congjiang	0.00058	0.000296	1.961	223009
China_WLR_LN	Layi	Zhuang_Congjiang	0.005739	0.002923	1.963	33336
China_NEastAsia_Inland_EN	Vietnam_BA	Zhuang_Congjiang	0.004875	0.002483	1.964	62274
Laos_Hoabinhian.SG	Malaysia_historical.WGC	Zhuang_Congjiang	0.010553	0.005372	1.964	12196
China_Wuzhuangguoliang_LN.EC	China_SEastAsia_Coastal_EN	Zhuang_Congjiang	0.007688	0.003911	1.966	10845
Yondaedo	Miao_Longli	Zhuang_Congjiang	0.002917	0.001483	1.967	16256
Ando	Laos_Hoabinhian.SG	Zhuang_Congjiang	0.014041	0.007128	1.97	7411
Yokchido	Malaysia_historical.WGC	Zhuang_Congjiang	0.017645	0.008947	1.972	4572
Thailand_IA.SG	Miao_Longli	Zhuang_Congjiang	0.00112	0.000567	1.974	115233
China_SEastAsia_Coastal_Historic	Vietnam_LN.SG	Zhuang_Congjiang	0.007815	0.003958	1.975	19301
Changhang	Kuma-Nishioda_Yayoi	Zhuang_Congjiang	0.036646	0.018543	1.976	951
Kuma-Nishioda_Yayoi	Paiwan_Taiwan	Zhuang_Congjiang	0.006025	0.00305	1.976	5334
Malaysia_historical.WGC	Vietnam_LN.SG	Zhuang_Congjiang	0.011141	0.005637	1.976	9570
Kuma-Nishioda_Yayoi	Han_Congjiang	Zhuang_Congjiang	0.006905	0.003492	1.977	5312
Nagabaka_early	ARpost9K	Zhuang_Congjiang	0.019812	0.010014	1.978	1352
Laos_BA.WGC	Malaysia_Hoabinhian.WGC	Zhuang_Congjiang	0.015895	0.008032	1.979	5988
Kuma-Nishioda_Yayoi	Dushan	Zhuang_Congjiang	0.019637	0.009882	1.987	3646
Taejungni	Mongolia_East_N	Zhuang_Congjiang	0.020577	0.010349	1.988	1732
AR14K	Malaysia_historical.WGC	Zhuang_Congjiang	0.009031	0.00453	1.994	13561
Tarim_EMBA2	Malaysia_LN.SG	Zhuang_Congjiang	0.008618	0.004316	1.997	19653
Longlin	Shui_Duyun	Zhuang_Congjiang	0.002234	0.001116	2.002	45763
Nagabaka_early	China_SEastAsia_Island_EN	Zhuang_Congjiang	0.027271	0.013618	2.003	1396
GaoHuaHua	Agta_Philippines	Zhuang_Congjiang	0.001169	0.000582	2.008	196930
China_Xinjiang_IA.SG	Malaysia_historical.WGC	Zhuang_Congjiang	0.007255	0.003611	2.009	21587
Mongolia_EBA_Chemurchek_2	Miao_Nayong	Zhuang_Congjiang	0.001575	0.000784	2.01	185161
Yondaedo	Dongxiang_Duyun	Zhuang_Congjiang	0.006896	0.003427	2.012	16045
Thailand_BA	Miao_Duyun	Zhuang_Congjiang	0.003015	0.001495	2.017	11527
Taejungni	China_NEastAsia_Coastal_EN	Zhuang_Congjiang	0.01742	0.008621	2.021	1777
Tarim_EMBA2	China_SEastAsia_Island_LN	Zhuang_Congjiang	0.026883	0.013297	2.022	1954
China_NEastAsia_Inland_EN	Vietnam_LN.SG	Zhuang_Congjiang	0.004896	0.002419	2.024	52766
China_SEastAsia_Island_LN	Bai_Nayong	Zhuang_Congjiang	0.00495	0.002445	2.025	15006
Dzungaria_EBA1	Miao_Nayong	Zhuang_Congjiang	0.001475	0.000728	2.026	195996
China_WLR_LN	Yiyang	Zhuang_Congjiang	0.004785	0.002361	2.027	49937
Kuma-Nishioda_Yayoi	AR33K	Zhuang_Congjiang	0.017398	0.008581	2.028	4837
Rhirhi	Vietnam_N	Zhuang_Congjiang	0.003542	0.001745	2.03	51652
China_AR_IA	China_Wuzhuangguoliang_LN.EC	Zhuang_Congjiang	0.030709	0.015127	2.03	887
China_AR_Xianbei_IA	Thailand_BA	Zhuang_Congjiang	0.021213	0.010438	2.032	3123
China_Xinjiang_IA.SG	Layi	Zhuang_Congjiang	0.006678	0.003283	2.034	27762
China_AR_EN	China_SEastAsia_Island_LN	Zhuang_Congjiang	0.014816	0.00728	2.035	5738
Longlin	Laos_Unknown.SG	Zhuang_Congjiang	0.018889	0.009282	2.035	4135
Nagabaka_early	AR19K	Zhuang_Congjiang	0.034576	0.016969	2.038	1205
Nagabaka_early	China_Upper_YR_LN	Zhuang_Congjiang	0.019254	0.009442	2.039	1518
China_Shimao_LN	Vietnam_N	Zhuang_Congjiang	0.003969	0.001942	2.044	51292
Taejungni	China_Shimao_LN	Zhuang_Congjiang	0.022461	0.010952	2.051	1790
Taejungni	Laos_LN_BA.SG	Zhuang_Congjiang	0.032204	0.015691	2.052	1313
Nagabaka_historic	GaoHuaHua	Zhuang_Congjiang	0.002186	0.001065	2.053	176128
China_WLR_BA	Dushan	Zhuang_Congjiang	0.00473	0.002302	2.055	66963
China_WLR_LN	Zhuang_Duyun	Zhuang_Congjiang	0.002303	0.001121	2.055	181610
China_WLR_MN	Vietnam_BA	Zhuang_Congjiang	0.004048	0.00197	2.055	68222
LaCen	Layi	Zhuang_Congjiang	0.006274	0.003053	2.055	32634
Taejungni	China_Upper_YR_LN	Zhuang_Congjiang	0.018467	0.008976	2.057	1795
Rhirhi	Zhuang_Duyun	Zhuang_Congjiang	0.002137	0.001037	2.062	213943
Kuma-Nishioda_Yayoi	China_Shimao_LN	Zhuang_Congjiang	0.012961	0.006282	2.063	5262
Laos_Unknown.SG	Miao	Zhuang_Congjiang	0.002662	0.00129	2.063	18484
Nagabaka_early	Laos_Unknown.SG	Zhuang_Congjiang	0.110172	0.053306	2.067	132
Yiyang	Malaysia_Jehai.SG	Zhuang_Congjiang	0.005693	0.002747	2.072	56110
Rhirhi	Shenxian	Zhuang_Congjiang	0.002854	0.001374	2.077	124524
China_AR_EN	Malaysia_Hoabinhian.WGC	Zhuang_Congjiang	0.015432	0.007424	2.079	6653
Lubrak	Thailand_BA	Zhuang_Congjiang	0.010986	0.005281	2.08	9497
Baojianshan	Laos_Unknown.SG	Zhuang_Congjiang	0.010464	0.005018	2.085	13875
Laos_Unknown.SG	Northern_Han	Zhuang_Congjiang	0.002909	0.001395	2.086	18602
Malaysia_historical.WGC	Han_Congjiang	Zhuang_Congjiang	0.003224	0.001545	2.086	30378
Kuma-Nishioda_Yayoi	Tujia_Congjiang	Zhuang_Congjiang	0.010113	0.004845	2.088	5292
GaoHuaHua	Vietnam_BA_DongSonCulture.SG	Zhuang_Congjiang	0.004048	0.001938	2.089	59428
Tarim_EMBA2	BaBanQinCen	Zhuang_Congjiang	0.008103	0.003878	2.09	16979
Kuma-Nishioda_Yayoi	Mongolia_East_N	Zhuang_Congjiang	0.013156	0.006284	2.094	5081
China_Upper_YR_LN	Shenxian	Zhuang_Congjiang	0.002636	0.001257	2.098	124101
AR13_10K	Miao_Nayong	Zhuang_Congjiang	0.001727	0.000821	2.103	106316
Tarim_EMBA2	Yi_Nayong	Zhuang_Congjiang	0.006174	0.002931	2.107	23826
Yokchido	China_AR_EN	Zhuang_Congjiang	0.011368	0.00539	2.109	12262
China_SEastAsia_Island_LN	Mongolian	Zhuang_Congjiang	0.00349	0.001654	2.11	15408
Laos_Unknown.SG	Mongolia_East_N	Zhuang_Congjiang	0.007737	0.003663	2.112	16424
China_WLR_MN	China_SEastAsia_Island_LN	Zhuang_Congjiang	0.007926	0.003749	2.114	15001
Shenxian	Zhuang_Duyun	Zhuang_Congjiang	0.0033	0.001557	2.119	124323
Mebrak	China_SEastAsia_Island_LN	Zhuang_Congjiang	0.005433	0.002559	2.123	15195
Yokchido	Laos_BA.WGC	Zhuang_Congjiang	0.013238	0.006232	2.124	9077
Thailand_BA	Northern_Han	Zhuang_Congjiang	0.003843	0.001809	2.125	11614
China_HMMH_MN	China_SEastAsia_Island_LN	Zhuang_Congjiang	0.013242	0.006225	2.127	9223
Laos_LN_BA.SG	Miao_Nayong	Zhuang_Congjiang	0.001948	0.000916	2.127	160359
Yokchido	China_AR_Xianbei_IA	Zhuang_Congjiang	0.01299	0.006106	2.128	9079
China_YR_MN	China_SEastAsia_Island_LN	Zhuang_Congjiang	0.006953	0.003267	2.128	15039
Yiyang	Dushan	Zhuang_Congjiang	0.006509	0.003056	2.13	43372
Kuma-Nishioda_Yayoi	China_WLR_LN	Zhuang_Congjiang	0.015244	0.007146	2.133	4688
China_NEastAsia_Inland_EN	LaCen	Zhuang_Congjiang	0.00353	0.001654	2.134	142821
LaCen	Yi_Nayong	Zhuang_Congjiang	0.002832	0.001327	2.134	161917
China_Shimao_LN	Shenxian	Zhuang_Congjiang	0.003069	0.001438	2.135	123772
Ando	Vietnam_BA_DongSonCulture.SG	Zhuang_Congjiang	0.014399	0.006739	2.137	6288
Yondaedo	China_SEastAsia_Coastal_Historic	Zhuang_Congjiang	0.015517	0.007257	2.138	6192
Dushan	Yao_Congjiang	Zhuang_Congjiang	0.001761	0.000824	2.138	115160
Kuma-Nishioda_Yayoi	Malaysia_Jehai.SG	Zhuang_Congjiang	0.017435	0.00815	2.139	5305
Yiyang	Mongolia_East_N	Zhuang_Congjiang	0.004358	0.002038	2.139	54777
Laos_BA.WGC	Yi_Nayong	Zhuang_Congjiang	0.004199	0.001962	2.14	59422
Nagabaka_early	Malaysia_Jehai.SG	Zhuang_Congjiang	0.032092	0.014938	2.148	1530
China_AR_IA	Bai_Nayong	Zhuang_Congjiang	0.006396	0.002977	2.148	11340
Yiyang	Geolao_Duyun	Zhuang_Congjiang	0.004513	0.002092	2.157	55774
Nagabaka_historic	Layi	Zhuang_Congjiang	0.005511	0.002553	2.159	36587
Kuma-Nishioda_Yayoi	Lubrak	Zhuang_Congjiang	0.017962	0.00832	2.159	4146
Yokchido	Laos_LN_BA.SG	Zhuang_Congjiang	0.008428	0.003902	2.16	24938
Dzungaria_EBA2	China_SEastAsia_Island_LN	Zhuang_Congjiang	0.011048	0.005112	2.161	12463
Ando	Vietnam_LN.SG	Zhuang_Congjiang	0.014871	0.006877	2.163	6172
Yondaedo	China_WLR_LN	Zhuang_Congjiang	0.009246	0.004271	2.165	13955
China_Wuzhuangguoliang_LN.EC	Dongxiang_Duyun	Zhuang_Congjiang	0.005387	0.002488	2.165	15811
Suila	Yiyang	Zhuang_Congjiang	0.00651	0.003003	2.167	44670
Taejungni	Tu	Zhuang_Congjiang	0.009583	0.004415	2.17	1870
AR19K	Vietnam_N	Zhuang_Congjiang	0.005797	0.002669	2.172	41893
Shenxian	Layi	Zhuang_Congjiang	0.008087	0.003721	2.173	26396
Laos_Unknown.SG	Vietnam_BA	Zhuang_Congjiang	0.016786	0.007718	2.175	6068
Laos_Hoabinhian.SG	Miao_Nayong	Zhuang_Congjiang	0.002505	0.001152	2.175	85878
Nagabaka_early	Dzungaria_EBA1	Zhuang_Congjiang	0.027962	0.012846	2.177	1381
Nagabaka_late	China_Wuzhuangguoliang_LN.EC	Zhuang_Congjiang	0.01008	0.004612	2.186	9720
Yondaedo	China_Wuzhuangguoliang_LN.EC	Zhuang_Congjiang	0.028986	0.013235	2.19	1225
Taejungni	Northern_Han	Zhuang_Congjiang	0.009215	0.004205	2.192	1852
China_HMMH_MN	Vietnam_N	Zhuang_Congjiang	0.006739	0.003072	2.194	32419
Changhang	Vietnam_BA	Zhuang_Congjiang	0.011785	0.005369	2.195	11451
Kuma-Nishioda_Yayoi	China_Upper_YR_IA	Zhuang_Congjiang	0.013521	0.006151	2.198	5158
Chokhopani	Laos_Unknown.SG	Zhuang_Congjiang	0.007081	0.00322	2.199	18319
China_Upper_YR_IA	GaoHuaHua	Zhuang_Congjiang	0.002154	0.000978	2.203	185266
China_Wuzhuangguoliang_LN.EC	LaCen	Zhuang_Congjiang	0.008101	0.003674	2.205	12942
Vietnam_BA_DongSonCulture.SG	Miao_Longli	Zhuang_Congjiang	0.001555	0.000705	2.206	69698
Kuma-Nishioda_Yayoi	China_AR_EN	Zhuang_Congjiang	0.031021	0.014034	2.21	1841
Layi	Thailand_IA.SG	Zhuang_Congjiang	0.008346	0.003777	2.21	20263
Nagabaka_early	Mongolia_North_N	Zhuang_Congjiang	0.018776	0.008487	2.212	1529
Shenxian	Yao_Congjiang	Zhuang_Congjiang	0.001756	0.000793	2.214	125562
Laos_Unknown.SG	She	Zhuang_Congjiang	0.003227	0.00145	2.226	18436
China_Wuzhuangguoliang_LN.EC	Miao_Congjiang	Zhuang_Congjiang	0.001626	0.00073	2.227	16322
Kuma-Nishioda_Yayoi	Atayal_Taiwan	Zhuang_Congjiang	0.00707	0.003169	2.231	5326
China_AR_Xianbei_IA	Malaysia_Hoabinhian.WGC	Zhuang_Congjiang	0.019657	0.008807	2.232	5235
Yokchido	Tarim_EMBA2	Zhuang_Congjiang	0.020251	0.009056	2.236	4486
China_Tianyuan	Dongxiang_Duyun	Zhuang_Congjiang	0.003468	0.001547	2.242	174134
China_SEastAsia_Coastal_LN	Zhuang_Duyun	Zhuang_Congjiang	0.002443	0.001089	2.244	133089
China_AR_IA	China_SEastAsia_Island_LN	Zhuang_Congjiang	0.0448	0.019951	2.245	927
Dushan	Bai_Nayong	Zhuang_Congjiang	0.002626	0.001167	2.249	114351
Thailand_BA	She	Zhuang_Congjiang	0.003878	0.001724	2.249	11514
Rhirhi	Layi	Zhuang_Congjiang	0.004824	0.002143	2.251	38219
China_WLR_BA	Longlin	Zhuang_Congjiang	0.007319	0.003246	2.255	27311
Yiyang	Yi_Nayong	Zhuang_Congjiang	0.004723	0.002089	2.261	55872
Vietnam_LN.SG	Tujia_Congjiang	Zhuang_Congjiang	0.003216	0.001421	2.263	68440
Taejungni	AR19K	Zhuang_Congjiang	0.034663	0.015307	2.265	1456
Baojianshan	Geolao_Duyun	Zhuang_Congjiang	0.003347	0.001478	2.265	158077
Taejungni	Mongolian	Zhuang_Congjiang	0.009712	0.004286	2.266	1858
Malaysia_historical.WGC	Vietnam_BA	Zhuang_Congjiang	0.013993	0.006155	2.274	8846
Ando	China_Xinjiang_IA.SG	Zhuang_Congjiang	0.010367	0.004556	2.275	14227
GaoHuaHua	Vietnam_LN.SG	Zhuang_Congjiang	0.00442	0.001942	2.275	59647
Yokchido	Vietnam_LN.SG	Zhuang_Congjiang	0.012803	0.005619	2.278	11100
AR14K	Layi	Zhuang_Congjiang	0.007462	0.003275	2.279	24105
Yokchido	China_SEastAsia_Island_LN	Zhuang_Congjiang	0.020695	0.009068	2.282	3730
China_SEastAsia_Coastal_EN	Yao_Congjiang	Zhuang_Congjiang	0.001617	0.000708	2.283	138693
China_SEastAsia_Coastal_Historic	Vietnam_BA	Zhuang_Congjiang	0.008178	0.003576	2.287	26815
Tarim_EMBA2	Shenxian	Zhuang_Congjiang	0.011276	0.004928	2.288	14526
AR33K	Malaysia_historical.WGC	Zhuang_Congjiang	0.009543	0.004165	2.291	24941
Thailand_BA	Zhuang_Duyun	Zhuang_Congjiang	0.008854	0.003865	2.291	11339
Vietnam_LN.SG	Yi_Nayong	Zhuang_Congjiang	0.003855	0.00168	2.295	68277
Vietnam_N	Bai_Nayong	Zhuang_Congjiang	0.003094	0.001348	2.295	51561
Kyang	Zhuang_Duyun	Zhuang_Congjiang	0.00183	0.000795	2.301	221781
Laos_Unknown.SG	Yao_Congjiang	Zhuang_Congjiang	0.004203	0.001824	2.304	18365
Dzungaria_EBA2	Dongxiang_Duyun	Zhuang_Congjiang	0.002967	0.001287	2.305	171639
Vietnam_BA	Geolao_Duyun	Zhuang_Congjiang	0.004074	0.001767	2.305	68047
Vietnam_LN.SG	Bai_Nayong	Zhuang_Congjiang	0.002795	0.001211	2.307	68490
China_Upper_YR_LN	Laos_Unknown.SG	Zhuang_Congjiang	0.007172	0.003106	2.309	18105
Nagabaka_early	Agta_Philippines	Zhuang_Congjiang	0.01332	0.005767	2.31	1560
Suila	Malaysia_LN.SG	Zhuang_Congjiang	0.00435	0.001882	2.311	114725
Malaysia_LN.SG	Miao_Longli	Zhuang_Congjiang	0.00143	0.000619	2.313	176149
Laos_BA.WGC	Bai_Nayong	Zhuang_Congjiang	0.003294	0.001422	2.316	59601
Malaysia_historical.WGC	Vietnam_BA_DongSonCulture.SG	Zhuang_Congjiang	0.012622	0.005451	2.316	9843
Vietnam_BA	Yao_Congjiang	Zhuang_Congjiang	0.002081	0.000898	2.318	68815
Vietnam_N	Han_Duyun	Zhuang_Congjiang	0.001572	0.000677	2.321	52439
China_Shimao_LN	Vietnam_LN.SG	Zhuang_Congjiang	0.004209	0.001813	2.322	67829
Nagabaka_late	Geolao_Duyun	Zhuang_Congjiang	0.003835	0.001648	2.327	124213
China_HMMH_MN	Vietnam_LN.SG	Zhuang_Congjiang	0.006836	0.002937	2.328	42311
AR14K	Thailand_BA	Zhuang_Congjiang	0.012794	0.005493	2.329	8153
AR33K	Miao_Nayong	Zhuang_Congjiang	0.002372	0.001018	2.331	188279
China_Wuzhuangguoliang_LN.EC	Shui_Duyun	Zhuang_Congjiang	0.002909	0.001247	2.333	15957
AR19K	Layi	Zhuang_Congjiang	0.008433	0.003608	2.337	29823
China_SEastAsia_Island_LN	Yao_Congjiang	Zhuang_Congjiang	0.004372	0.001869	2.339	15105
Changhang	Malaysia_Hoabinhian.WGC	Zhuang_Congjiang	0.027238	0.011639	2.34	2544
China_Miaozigou_MN	Malaysia_LN.SG	Zhuang_Congjiang	0.006264	0.002677	2.34	51836
Kyang	China_SEastAsia_Island_LN	Zhuang_Congjiang	0.005868	0.002506	2.342	15181
China_Wuzhuangguoliang_LN.EC	Malaysia_Jehai.SG	Zhuang_Congjiang	0.008859	0.003783	2.342	15854
GaoHuaHua	Malaysia_LN.SG	Zhuang_Congjiang	0.003095	0.001322	2.342	151781
Laos_LN_BA.SG	Bai_Nayong	Zhuang_Congjiang	0.002511	0.001072	2.342	159880
Vietnam_LN.SG	Geolao_Duyun	Zhuang_Congjiang	0.003829	0.001635	2.342	68187
Zhuang_Duyun	Yi_Nayong	Zhuang_Congjiang	0.002726	0.001163	2.343	218710
Laos_Hoabinhian.SG	Miao_Longli	Zhuang_Congjiang	0.001859	0.000793	2.344	86470
Yiyang	Mongolia_EBA_Chemurchek_2	Zhuang_Congjiang	0.005177	0.002207	2.345	54689
Changhang	BaBanQinCen	Zhuang_Congjiang	0.007289	0.003106	2.347	21702
Mongolia_EBA_Ulgii_1	Zhuang_Duyun	Zhuang_Congjiang	0.002342	0.000998	2.347	199667
Mongolia_LBA_CenterWest_5	Zhuang_Duyun	Zhuang_Congjiang	0.002715	0.001157	2.347	207624
Malaysia_Hoabinhian.WGC	Bouyei_Longli	Zhuang_Congjiang	0.002495	0.00106	2.354	21058
Layi	Vietnam_LN.SG	Zhuang_Congjiang	0.01197	0.005074	2.359	12372
Vietnam_BA_DongSonCulture.SG	Tujia_Congjiang	Zhuang_Congjiang	0.003304	0.0014	2.36	68808
China_SEastAsia_Island_LN	Miao_Longli	Zhuang_Congjiang	0.003359	0.001422	2.363	15150
Laos_Unknown.SG	Miao_Duyun	Zhuang_Congjiang	0.002893	0.001223	2.366	18461
Laos_LN_BA.SG	Miao_Longli	Zhuang_Congjiang	0.001498	0.000633	2.368	161562
China_AR_IA	Miao_Longli	Zhuang_Congjiang	0.003953	0.001667	2.371	11459
Dushan	Malaysia_historical.WGC	Zhuang_Congjiang	0.012382	0.005215	2.374	14953
Taejungni	Mongolia_North_N	Zhuang_Congjiang	0.0189	0.007944	2.379	1798
Thailand_BA	Bouyei_Duyun	Zhuang_Congjiang	0.003329	0.001399	2.379	11581
Malaysia_historical.WGC	Han_Duyun	Zhuang_Congjiang	0.002467	0.001036	2.381	30781
Ando	China_AR_EN	Zhuang_Congjiang	0.01605	0.006732	2.384	7092
China_SEastAsia_Coastal_Historic	Shenxian	Zhuang_Congjiang	0.00657	0.002755	2.384	48698
Yokchido	Malaysia_Hoabinhian.WGC	Zhuang_Congjiang	0.025454	0.010672	2.385	3321
China_SEastAsia_Island_LN	Laos_Hoabinhian.SG	Zhuang_Congjiang	0.020125	0.008429	2.387	5679
Yondaedo	Atayal_Taiwan	Zhuang_Congjiang	0.004242	0.001776	2.388	16194
China_AR_Xianbei_IA	Vietnam_BA_DongSonCulture.SG	Zhuang_Congjiang	0.010001	0.004188	2.388	17652
Ando	Malaysia_historical.WGC	Zhuang_Congjiang	0.02767	0.011573	2.391	2711
China_Miaozigou_MN	Malaysia_Jehai.SG	Zhuang_Congjiang	0.005461	0.002278	2.398	64915
Lubrak	Yiyang	Zhuang_Congjiang	0.006144	0.002561	2.399	46712
China_Xinjiang_IA.SG	China_SEastAsia_Island_LN	Zhuang_Congjiang	0.012419	0.005177	2.399	10931
China_AR_IA	Atayal_Taiwan	Zhuang_Congjiang	0.005359	0.002233	2.4	11419
China_YR_MN	Shenxian	Zhuang_Congjiang	0.003114	0.001297	2.401	124518
China_WLR_BA	Vietnam_BA	Zhuang_Congjiang	0.006658	0.002772	2.402	40789
Tarim_EMBA1	China_SEastAsia_Island_LN	Zhuang_Congjiang	0.008742	0.003637	2.404	15312
China_AR_EN	Malaysia_LN.SG	Zhuang_Congjiang	0.006273	0.002608	2.405	56851
China_Miaozigou_MN	Shui_Duyun	Zhuang_Congjiang	0.002114	0.000879	2.406	65282
Lubrak	Laos_BA.WGC	Zhuang_Congjiang	0.007045	0.002921	2.412	38383
China_Tianyuan	Yiyang	Zhuang_Congjiang	0.007116	0.002951	2.412	53276
Layi	Vietnam_BA_DongSonCulture.SG	Zhuang_Congjiang	0.011618	0.004815	2.413	12445
Lubrak	Dongxiang_Duyun	Zhuang_Congjiang	0.003147	0.001304	2.414	146960
Nagabaka_early	Samdzong	Zhuang_Congjiang	0.018451	0.00762	2.421	1544
China_SEastAsia_Coastal_Historic	Laos_BA.WGC	Zhuang_Congjiang	0.01116	0.00461	2.421	15949
Malaysia_Jehai.SG	Zhuang_Duyun	Zhuang_Congjiang	0.003359	0.001386	2.424	219644
AR33K	Yiyang	Zhuang_Congjiang	0.007076	0.002919	2.425	51659
China_WLR_BA	Vietnam_LN.SG	Zhuang_Congjiang	0.006578	0.002708	2.429	37517
China_AR_Xianbei_IA	Miao_Longli	Zhuang_Congjiang	0.002085	0.000858	2.431	56297
Ando	China_WLR_BA	Zhuang_Congjiang	0.011982	0.004922	2.434	11852
China_SEastAsia_Coastal_Historic	Dushan	Zhuang_Congjiang	0.006924	0.002845	2.434	46934
BaBanQinCen	Malaysia_Hoabinhian.WGC	Zhuang_Congjiang	0.011239	0.004616	2.435	13201
Nagabaka_late	Shenxian	Zhuang_Congjiang	0.005638	0.002313	2.437	81378
Ando	Yao_Congjiang	Zhuang_Congjiang	0.003724	0.001527	2.439	20101
China_AR_Xianbei_IA	China_SEastAsia_Coastal_LN	Zhuang_Congjiang	0.006119	0.002507	2.441	35706
Yiyang	Longlin	Zhuang_Congjiang	0.010548	0.004319	2.442	19732
Malaysia_Hoabinhian.WGC	Tujia_Congjiang	Zhuang_Congjiang	0.006733	0.002756	2.443	20546
Ando	Mongolia_LBA_MongunTaiga_3	Zhuang_Congjiang	0.007187	0.002939	2.445	19650
Nagabaka_early	Naxi	Zhuang_Congjiang	0.012591	0.00515	2.445	1547
AR13_10K	Malaysia_LN.SG	Zhuang_Congjiang	0.004527	0.00185	2.447	84417
China_AR_Xianbei_IA	Miao_Nayong	Zhuang_Congjiang	0.002984	0.001219	2.448	55901
Mongolia_LBA_MongunTaiga_3	Zhuang_Duyun	Zhuang_Congjiang	0.002428	0.00099	2.451	199578
China_WLR_BA	LaCen	Zhuang_Congjiang	0.004447	0.001813	2.453	92573
China_WLR_MN	Malaysia_historical.WGC	Zhuang_Congjiang	0.007489	0.003052	2.454	30061
Yondaedo	Paiwan_Taiwan	Zhuang_Congjiang	0.00458	0.001865	2.455	16205
Ando	BaBanQinCen	Zhuang_Congjiang	0.009021	0.003671	2.457	16157
Nagabaka_early	Mongolia_LBA_MongunTaiga_3	Zhuang_Congjiang	0.025901	0.010542	2.457	1492
China_SEastAsia_Coastal_LN	Dongxiang_Duyun	Zhuang_Congjiang	0.002586	0.001052	2.457	133064
Taejungni	Tujia	Zhuang_Congjiang	0.010226	0.00416	2.458	1832
Zhuang_Duyun	Tujia_Congjiang	Zhuang_Congjiang	0.002668	0.001085	2.459	219463
China_WLR_LN	GaoHuaHua	Zhuang_Congjiang	0.002876	0.001167	2.464	161524
Nagabaka_early	AR33K	Zhuang_Congjiang	0.040614	0.016464	2.467	1398
Miao_Nayong	Cebuano_Philippines	Zhuang_Congjiang	0.000862	0.000349	2.467	227143
China_NEastAsia_Inland_EN	Layi	Zhuang_Congjiang	0.008351	0.003382	2.47	33529
China_WLR_LN	Miao_Nayong	Zhuang_Congjiang	0.001819	0.000736	2.471	182649
Yiyang	Mongolia_EBA_Ulgii_1	Zhuang_Congjiang	0.004564	0.001844	2.475	55820
Yokchido	Shui_Duyun	Zhuang_Congjiang	0.003238	0.001305	2.481	33984
Thailand_BA	Miao_Longli	Zhuang_Congjiang	0.004172	0.001681	2.482	11477
China_Shimao_LN	Malaysia_Hoabinhian.WGC	Zhuang_Congjiang	0.008711	0.003506	2.484	20375
Malaysia_LN.SG	Dongxiang_Duyun	Zhuang_Congjiang	0.003319	0.001335	2.486	173694
China_WLR_LN	Malaysia_historical.WGC	Zhuang_Congjiang	0.007872	0.003163	2.488	24475
Dushan	Laos_Unknown.SG	Zhuang_Congjiang	0.013835	0.005559	2.489	10145
China_WLR_MN	Thailand_BA	Zhuang_Congjiang	0.011432	0.004592	2.49	11368
Nagabaka_early	Dzungaria_EBA2	Zhuang_Congjiang	0.03912	0.015698	2.492	1236
Thailand_BA	Han_Longli	Zhuang_Congjiang	0.003579	0.001436	2.493	11607
Vietnam_BA	Bai_Nayong	Zhuang_Congjiang	0.00324	0.001297	2.497	68351
Laos_BA.WGC	Yao_Congjiang	Zhuang_Congjiang	0.002593	0.001038	2.498	60075
China_Xinjiang_IA.SG	Yiyang	Zhuang_Congjiang	0.007094	0.002838	2.5	40331
Yiyang	Mongolian	Zhuang_Congjiang	0.002281	0.000912	2.5	57588
China_SEastAsia_Coastal_Historic	China_SEastAsia_Island_LN	Zhuang_Congjiang	0.015954	0.006377	2.502	8094
Vietnam_BA_DongSonCulture.SG	Miao_Nayong	Zhuang_Congjiang	0.002507	0.001001	2.504	69128
Tarim_EMBA2	AR19K	Zhuang_Congjiang	0.011418	0.004555	2.507	16626
China_Shimao_LN	Layi	Zhuang_Congjiang	0.005914	0.002358	2.508	38078
Tarim_EMBA2	Laos_BA.WGC	Zhuang_Congjiang	0.018476	0.007361	2.51	6377
Changhang	Dongxiang_Duyun	Zhuang_Congjiang	0.006468	0.002571	2.515	26922
China_NEastAsia_Inland_EN	Laos_Unknown.SG	Zhuang_Congjiang	0.012527	0.00498	2.516	14719
Laos_Hoabinhian.SG	Zhuang_Duyun	Zhuang_Congjiang	0.004803	0.001904	2.523	85354
Layi	Yao_Congjiang	Zhuang_Congjiang	0.003265	0.001291	2.53	38629
GaoHuaHua	Longlin	Zhuang_Congjiang	0.005415	0.002139	2.531	44258
Yondaedo	China_SEastAsia_Coastal_LN	Zhuang_Congjiang	0.010795	0.004261	2.533	11849
Yokchido	Layi	Zhuang_Congjiang	0.016306	0.006435	2.534	7187
Longlin	Dongxiang_Duyun	Zhuang_Congjiang	0.005245	0.002069	2.535	45357
Mongolia_LBA_Ulaanzukh_2	Zhuang_Duyun	Zhuang_Congjiang	0.002621	0.001034	2.536	182596
Yondaedo	China_WLR_BA	Zhuang_Congjiang	0.015052	0.005931	2.538	9428
Laos_Unknown.SG	Dongxiang_Duyun	Zhuang_Congjiang	0.008117	0.003198	2.538	18176
Tarim_EMBA2	China_AR_IA	Zhuang_Congjiang	0.042771	0.016838	2.54	1385
China_AR_Xianbei_IA	Dushan	Zhuang_Congjiang	0.008666	0.00341	2.542	30773
Kuma-Nishioda_Yayoi	China_NEastAsia_Coastal_EN	Zhuang_Congjiang	0.012321	0.004841	2.545	5206
China_SEastAsia_Coastal_Historic	Vietnam_N	Zhuang_Congjiang	0.00986	0.003873	2.546	20843
Nagabaka_early	Northern_Han	Zhuang_Congjiang	0.011303	0.004433	2.549	1558
Miao_Longli	Atayal_Taiwan	Zhuang_Congjiang	0.000767	0.000301	2.549	223051
Chokhopani	China_SEastAsia_Island_LN	Zhuang_Congjiang	0.008612	0.003377	2.55	15089
Kyang	Layi	Zhuang_Congjiang	0.003977	0.001558	2.552	38751
Suila	Laos_BA.WGC	Zhuang_Congjiang	0.007517	0.002944	2.553	38078
Nagabaka_early	Mongolia_EBA_Ulgii_1	Zhuang_Congjiang	0.026205	0.010261	2.554	1498
AR13_10K	Laos_LN_BA.SG	Zhuang_Congjiang	0.004862	0.001904	2.554	75948
Ando	Suila	Zhuang_Congjiang	0.011947	0.004676	2.555	15880
Malaysia_Hoabinhian.WGC	Dongxiang_Duyun	Zhuang_Congjiang	0.007974	0.003116	2.559	20512
Mongolia_East_N	Vietnam_BA_DongSonCulture.SG	Zhuang_Congjiang	0.004614	0.001802	2.56	60449
Ando	Nagabaka_late	Zhuang_Congjiang	0.012444	0.004858	2.562	14386
China_SEastAsia_Island_LN	Miao	Zhuang_Congjiang	0.003633	0.001418	2.562	15212
Changhang	Malaysia_LN.SG	Zhuang_Congjiang	0.010204	0.00398	2.564	21613
AR14K	Laos_BA.WGC	Zhuang_Congjiang	0.008368	0.003264	2.564	27322
China_Wuzhuangguoliang_LN.EC	Dushan	Zhuang_Congjiang	0.010918	0.004258	2.564	9734
China_Tianyuan	China_SEastAsia_Coastal_Historic	Zhuang_Congjiang	0.007115	0.002773	2.566	59349
Laos_BA.WGC	Miao_Congjiang	Zhuang_Congjiang	0.001447	0.000564	2.567	61736
Longlin	Thailand_BA	Zhuang_Congjiang	0.025468	0.009915	2.569	3639
China_Xinjiang_IA.SG	Dongxiang_Duyun	Zhuang_Congjiang	0.003103	0.001207	2.57	155480
Layi	Mongolia_LBA_Ulaanzukh_2	Zhuang_Congjiang	0.006372	0.002479	2.57	35327
China_HMMH_MN	Vietnam_BA	Zhuang_Congjiang	0.00737	0.002867	2.571	42681
China_Miaozigou_MN	Geolao_Duyun	Zhuang_Congjiang	0.004378	0.001702	2.572	64561
China_SEastAsia_Island_LN	Thailand_BA	Zhuang_Congjiang	0.036986	0.014356	2.576	1647
Malaysia_historical.WGC	Geolao_Duyun	Zhuang_Congjiang	0.006605	0.002564	2.576	30102
China_Tianyuan	Layi	Zhuang_Congjiang	0.008725	0.003383	2.579	34292
China_Miaozigou_MN	Vietnam_BA_DongSonCulture.SG	Zhuang_Congjiang	0.009316	0.003613	2.579	20937
Laos_BA.WGC	Chuanqing_Nayong	Zhuang_Congjiang	0.001777	0.000688	2.582	61153
Laos_Unknown.SG	Mongolia_LBA_Ulaanzukh_2	Zhuang_Congjiang	0.009486	0.003672	2.583	15641
AR13_10K	Vietnam_BA_DongSonCulture.SG	Zhuang_Congjiang	0.006949	0.002689	2.585	31771
Shenxian	Dongxiang_Duyun	Zhuang_Congjiang	0.003875	0.001499	2.585	124292
Changhang	Nagabaka_early	Zhuang_Congjiang	0.088557	0.034235	2.587	273
Laos_Unknown.SG	Paiwan_Taiwan	Zhuang_Congjiang	0.004446	0.001718	2.588	18399
Changhang	Yondaedo	Zhuang_Congjiang	0.028004	0.010815	2.589	2771
GaoHuaHua	Laos_Hoabinhian.SG	Zhuang_Congjiang	0.005067	0.001957	2.589	73486
Malaysia_Hoabinhian.WGC	Dong_Congjiang	Zhuang_Congjiang	0.002271	0.000876	2.592	21391
China_WLR_MN	Malaysia_Hoabinhian.WGC	Zhuang_Congjiang	0.009839	0.003791	2.595	20478
China_AR_IA	Malaysia_Jehai.SG	Zhuang_Congjiang	0.014592	0.00562	2.597	11332
Yokchido	Han_Congjiang	Zhuang_Congjiang	0.004063	0.001564	2.598	33884
Changhang	Miao_Longli	Zhuang_Congjiang	0.002957	0.001137	2.6	27316
Kuma-Nishioda_Yayoi	Cebuano_Philippines	Zhuang_Congjiang	0.005997	0.002306	2.601	5451
Kuma-Nishioda_Yayoi	China_SEastAsia_Island_EN	Zhuang_Congjiang	0.019565	0.007514	2.604	4830
China_SEastAsia_Coastal_LN	Malaysia_historical.WGC	Zhuang_Congjiang	0.009758	0.003746	2.605	17278
Tarim_EMBA2	Geolao_Duyun	Zhuang_Congjiang	0.007787	0.002986	2.608	23795
China_NEastAsia_Inland_EN	Dongxiang_Duyun	Zhuang_Congjiang	0.003979	0.00152	2.617	169407
China_Tianyuan	China_SEastAsia_Island_LN	Zhuang_Congjiang	0.013157	0.00502	2.621	14610
GaoHuaHua	Vietnam_BA	Zhuang_Congjiang	0.00483	0.001841	2.623	64674
Yokchido	Miao_Congjiang	Zhuang_Congjiang	0.002055	0.000783	2.625	34944
Nagabaka_early	Kyang	Zhuang_Congjiang	0.020096	0.007655	2.625	1545
Mebrak	Layi	Zhuang_Congjiang	0.004516	0.001721	2.625	38792
Kuma-Nishioda_Yayoi	Mongolia_EBA_Chemurchek_2	Zhuang_Congjiang	0.018498	0.007042	2.627	5009
Ando	China_SEastAsia_Coastal_LN	Zhuang_Congjiang	0.009705	0.003693	2.628	15174
AR13_10K	Dongxiang_Duyun	Zhuang_Congjiang	0.003354	0.001276	2.628	105699
Mongolia_East_N	Thailand_BA	Zhuang_Congjiang	0.011043	0.004199	2.63	11098
China_AR_IA	Dongxiang_Duyun	Zhuang_Congjiang	0.010342	0.003926	2.634	11303
Ando	Tarim_EMBA1	Zhuang_Congjiang	0.008463	0.003212	2.635	20228
Tarim_EMBA2	Shui_Duyun	Zhuang_Congjiang	0.003931	0.001492	2.635	24059
China_Miaozigou_MN	China_SEastAsia_Coastal_LN	Zhuang_Congjiang	0.005837	0.002213	2.637	42287
Taejungni	Mongolia_LBA_CenterWest_4	Zhuang_Congjiang	0.018477	0.006999	2.64	1839
Laos_LN_BA.SG	Vietnam_BA	Zhuang_Congjiang	0.007425	0.00281	2.642	50129
Yondaedo	Geolao_Duyun	Zhuang_Congjiang	0.008412	0.003178	2.647	16020
China_SEastAsia_Island_LN	Malaysia_LN.SG	Zhuang_Congjiang	0.013352	0.005035	2.652	12197
China_SEastAsia_Island_LN	Shui_Duyun	Zhuang_Congjiang	0.004461	0.001681	2.654	15103
Layi	Geolao_Duyun	Zhuang_Congjiang	0.006421	0.002418	2.656	38205
Malaysia_Jehai.SG	Yao_Congjiang	Zhuang_Congjiang	0.001867	0.000703	2.656	221847
AR13_10K	Vietnam_LN.SG	Zhuang_Congjiang	0.007174	0.0027	2.657	32581
China_Wuzhuangguoliang_LN.EC	Malaysia_Hoabinhian.WGC	Zhuang_Congjiang	0.032169	0.012104	2.658	1310
Ando	Dzungaria_EBA1	Zhuang_Congjiang	0.010157	0.00382	2.659	18234
China_Xinjiang_IA.SG	Shenxian	Zhuang_Congjiang	0.005003	0.001881	2.659	89493
Laos_BA.WGC	Miao_Duyun	Zhuang_Congjiang	0.001907	0.000717	2.659	60482
Vietnam_BA	Shui_Duyun	Zhuang_Congjiang	0.002447	0.00092	2.66	68778
China_YR_LBIA	Shenxian	Zhuang_Congjiang	0.002806	0.001053	2.664	124832
Mongolia_EBA_Chemurchek_2	Zhuang_Duyun	Zhuang_Congjiang	0.003236	0.001214	2.665	184250
Thailand_BA	Paiwan_Taiwan	Zhuang_Congjiang	0.005833	0.002187	2.667	11433
Taiwan_Hanben_IA	Miao_Longli	Zhuang_Congjiang	0.000724	0.000271	2.669	224091
China_WLR_MN	Yiyang	Zhuang_Congjiang	0.006092	0.002281	2.671	55912
China_SEastAsia_Island_LN	Mongolia_MBA_Munkhkhairkhan_1	Zhuang_Congjiang	0.010118	0.003787	2.671	15038
China_HMMH_MN	Zhuang_Duyun	Zhuang_Congjiang	0.004175	0.001563	2.672	129897
China_AR_EN	Vietnam_BA	Zhuang_Congjiang	0.009041	0.003381	2.674	24828
China_YR_MN	Malaysia_historical.WGC	Zhuang_Congjiang	0.006931	0.00259	2.676	30113
China_YR_LBIA	Layi	Zhuang_Congjiang	0.004526	0.001691	2.676	38425
China_Shimao_LN	Laos_Unknown.SG	Zhuang_Congjiang	0.009269	0.003461	2.679	18068
China_HMMH_MN	Shenxian	Zhuang_Congjiang	0.006435	0.002401	2.68	74564
China_SEastAsia_Island_LN	Zhuang_Duyun	Zhuang_Congjiang	0.008849	0.0033	2.681	14965
Suila	Laos_LN_BA.SG	Zhuang_Congjiang	0.005711	0.002129	2.682	104646
Shenxian	Laos_BA.WGC	Zhuang_Congjiang	0.009233	0.003443	2.682	32935
Japan_HG_Jomon	Miao_Nayong	Zhuang_Congjiang	0.002034	0.000758	2.684	186459
Nagabaka_early	Mongolia_EIA_SlabGrave_1	Zhuang_Congjiang	0.017567	0.00653	2.69	1558
Rhirhi	Yiyang	Zhuang_Congjiang	0.004994	0.001856	2.691	56191
ARpost9K	Vietnam_BA_DongSonCulture.SG	Zhuang_Congjiang	0.005017	0.001865	2.691	49871
Nagabaka_early	Suila	Zhuang_Congjiang	0.042624	0.015833	2.692	1190
China_Wuzhuangguoliang_LN.EC	Geolao_Duyun	Zhuang_Congjiang	0.006903	0.002559	2.697	15804
Laos_Unknown.SG	Miao_Congjiang	Zhuang_Congjiang	0.002614	0.000967	2.703	18841
Yokchido	China_AR_IA	Zhuang_Congjiang	0.036191	0.013382	2.704	1914
Yondaedo	Laos_Hoabinhian.SG	Zhuang_Congjiang	0.020611	0.00762	2.705	6112
Nagabaka_early	Dushan	Zhuang_Congjiang	0.042879	0.015843	2.706	1075
China_WLR_MN	LaCen	Zhuang_Congjiang	0.003645	0.001347	2.707	161706
GaoHuaHua	Bouyei_Duyun	Zhuang_Congjiang	0.001041	0.000384	2.709	194815
China_AR_IA	China_Tianyuan	Zhuang_Congjiang	0.016781	0.006192	2.71	9682
Laos_Unknown.SG	Han_Duyun	Zhuang_Congjiang	0.003413	0.001259	2.71	18536
China_SEastAsia_Coastal_EN	Miao_Congjiang	Zhuang_Congjiang	0.001075	0.000397	2.711	142325
Thailand_IA.SG	Dongxiang_Duyun	Zhuang_Congjiang	0.003721	0.001373	2.711	113562
Malaysia_historical.WGC	Mongolia_MBA_Munkhkhairkhan_1	Zhuang_Congjiang	0.008121	0.002992	2.714	26974
Malaysia_historical.WGC	Miao_Congjiang	Zhuang_Congjiang	0.002071	0.000762	2.718	31259
Malaysia_historical.WGC	Miao_Duyun	Zhuang_Congjiang	0.002471	0.000909	2.718	30646
Tarim_EMBA2	Laos_Unknown.SG	Zhuang_Congjiang	0.035356	0.013004	2.719	2095
Laos_LN_BA.SG	Geolao_Duyun	Zhuang_Congjiang	0.004077	0.001495	2.727	159115
China_SEastAsia_Island_EN	Laos_BA.WGC	Zhuang_Congjiang	0.007021	0.002573	2.728	46695
Kuma-Nishioda_Yayoi	Mongolia_MBA_Munkhkhairkhan_1	Zhuang_Congjiang	0.016824	0.006164	2.729	5156
Nagabaka_late	Dongxiang_Duyun	Zhuang_Congjiang	0.004399	0.001612	2.73	124370
AR19K	Shenxian	Zhuang_Congjiang	0.005888	0.002157	2.73	100820
Kuma-Nishioda_Yayoi	Han_Duyun	Zhuang_Congjiang	0.005912	0.002161	2.735	5383
China_WLR_BA	BaBanQinCen	Zhuang_Congjiang	0.004494	0.001642	2.736	84262
China_Tianyuan	Miao_Nayong	Zhuang_Congjiang	0.002684	0.00098	2.738	175183
Ando	China_HMMH_MN	Zhuang_Congjiang	0.014658	0.005347	2.741	12176
Nagabaka_early	Daur	Zhuang_Congjiang	0.014094	0.005137	2.743	1570
Malaysia_historical.WGC	Mongolia_LBA_Ulaanzukh_2	Zhuang_Congjiang	0.007966	0.002904	2.743	24174
China_Wuzhuangguoliang_LN.EC	China_SEastAsia_Coastal_LN	Zhuang_Congjiang	0.009654	0.003518	2.744	11304
Yiyang	Daur	Zhuang_Congjiang	0.002751	0.001002	2.744	57407
Laos_Unknown.SG	Daur	Zhuang_Congjiang	0.004333	0.001577	2.747	18666
Dongxiang_Duyun	Tujia_Congjiang	Zhuang_Congjiang	0.002706	0.000984	2.75	219415
China_Upper_YR_IA	Malaysia_historical.WGC	Zhuang_Congjiang	0.007237	0.002627	2.755	28951
Changhang	Shui_Duyun	Zhuang_Congjiang	0.003651	0.001324	2.757	27174
China_NEastAsia_Inland_EN	Malaysia_LN.SG	Zhuang_Congjiang	0.005233	0.001897	2.758	135469
GaoHuaHua	Shenxian	Zhuang_Congjiang	0.004064	0.001474	2.758	117931
China_SEastAsia_Island_LN	Hezhen	Zhuang_Congjiang	0.004636	0.001679	2.762	15276
Changhang	Longlin	Zhuang_Congjiang	0.018044	0.006528	2.764	7794
Rhirhi	Malaysia_historical.WGC	Zhuang_Congjiang	0.00746	0.0027	2.764	29296
Nagabaka_early	Baojianshan	Zhuang_Congjiang	0.044486	0.016067	2.769	1332
China_AR_IA	Thailand_IA.SG	Zhuang_Congjiang	0.019439	0.007018	2.77	5996
Shenxian	Laos_Hoabinhian.SG	Zhuang_Congjiang	0.008534	0.003081	2.77	47544
Tarim_EMBA2	China_Miaozigou_MN	Zhuang_Congjiang	0.018368	0.006629	2.771	7757
Ando	Malaysia_Hoabinhian.WGC	Zhuang_Congjiang	0.042133	0.015197	2.773	1727
China_Tianyuan	Geolao_Duyun	Zhuang_Congjiang	0.004386	0.001582	2.773	173902
China_AR_IA	Geolao_Duyun	Zhuang_Congjiang	0.010976	0.003948	2.78	11285
Kuma-Nishioda_Yayoi	AR13_10K	Zhuang_Congjiang	0.023278	0.008357	2.786	3401
Nagabaka_early	Mongolia_LBA_CenterWest_4	Zhuang_Congjiang	0.019865	0.007124	2.789	1563
GaoHuaHua	Malaysia_Jehai.SG	Zhuang_Congjiang	0.003549	0.001273	2.789	191562
Laos_Unknown.SG	Mongolia_EBA_Chemurchek_2	Zhuang_Congjiang	0.011627	0.004161	2.794	15825
Kuma-Nishioda_Yayoi	China_NEastAsia_Inland_EN	Zhuang_Congjiang	0.024516	0.00877	2.795	4714
Taejungni	Hezhen	Zhuang_Congjiang	0.013595	0.004858	2.799	1844
Thailand_BA	Han_Nayong	Zhuang_Congjiang	0.004085	0.001458	2.801	11609
China_AR_Xianbei_IA	China_SEastAsia_Coastal_EN	Zhuang_Congjiang	0.008036	0.002867	2.803	36477
Malaysia_LN.SG	Han_Congjiang	Zhuang_Congjiang	0.002361	0.000842	2.805	174978
Ando	Dzungaria_EBA2	Zhuang_Congjiang	0.012708	0.004521	2.811	16315
Yiyang	Vietnam_BA_DongSonCulture.SG	Zhuang_Congjiang	0.011427	0.004063	2.812	17273
Vietnam_BA	Miao_Congjiang	Zhuang_Congjiang	0.001537	0.000546	2.814	70708
Kuma-Nishioda_Yayoi	Dzungaria_EBA1	Zhuang_Congjiang	0.02163	0.007676	2.818	4797
Miao_Longli	Zhuang_Duyun	Zhuang_Congjiang	0.001511	0.000536	2.819	221927
Nagabaka_late	Kuma-Nishioda_Yayoi	Zhuang_Congjiang	0.027556	0.009773	2.82	3729
China_SEastAsia_Island_LN	Yiyang	Zhuang_Congjiang	0.018372	0.006511	2.822	7938
Longlin	Miao_Nayong	Zhuang_Congjiang	0.003796	0.001345	2.822	45632
Nagabaka_late	Vietnam_LN.SG	Zhuang_Congjiang	0.008137	0.002882	2.824	38864
China_SEastAsia_Coastal_Historic	Malaysia_LN.SG	Zhuang_Congjiang	0.007537	0.002667	2.826	49676
Kuma-Nishioda_Yayoi	Miao	Zhuang_Congjiang	0.00701	0.002478	2.828	5357
AR19K	Vietnam_LN.SG	Zhuang_Congjiang	0.007782	0.002751	2.829	45385
China_Shimao_LN	Laos_BA.WGC	Zhuang_Congjiang	0.005824	0.002057	2.831	59010
China_Wuzhuangguoliang_LN.EC	Yi_Nayong	Zhuang_Congjiang	0.007289	0.002569	2.837	15806
Samdzong	Thailand_BA	Zhuang_Congjiang	0.007708	0.002713	2.841	11553
China_AR_Xianbei_IA	Laos_Hoabinhian.SG	Zhuang_Congjiang	0.011852	0.004171	2.841	21720
Yiyang	She	Zhuang_Congjiang	0.002508	0.000882	2.844	56704
Nagabaka_early	Xibo	Zhuang_Congjiang	0.013783	0.004845	2.845	1573
Tarim_EMBA1	Yiyang	Zhuang_Congjiang	0.005826	0.002048	2.845	57145
Thailand_BA	Dong_Congjiang	Zhuang_Congjiang	0.00309	0.001085	2.849	11854
China_AR_IA	Yi_Nayong	Zhuang_Congjiang	0.010893	0.003822	2.85	11295
AR14K	Vietnam_LN.SG	Zhuang_Congjiang	0.00749	0.002628	2.851	34589
LaCen	Malaysia_historical.WGC	Zhuang_Congjiang	0.011305	0.003965	2.851	21314
Dzungaria_EBA1	China_SEastAsia_Island_LN	Zhuang_Congjiang	0.012045	0.004222	2.853	13816
Ando	Baojianshan	Zhuang_Congjiang	0.012741	0.004465	2.854	17143
Nagabaka_historic	Vietnam_LN.SG	Zhuang_Congjiang	0.005465	0.001914	2.856	61302
Dzungaria_EBA1	GaoHuaHua	Zhuang_Congjiang	0.003413	0.001193	2.86	171418
Tarim_EMBA2	Han_Congjiang	Zhuang_Congjiang	0.005137	0.001796	2.861	24003
Yondaedo	China_SEastAsia_Island_EN	Zhuang_Congjiang	0.012951	0.004524	2.863	14525
Laos_Unknown.SG	Chuanqing_Nayong	Zhuang_Congjiang	0.003151	0.0011	2.865	18698
Thailand_BA	Chuanqing_Nayong	Zhuang_Congjiang	0.003892	0.001359	2.865	11630
Tarim_EMBA2	Tujia_Congjiang	Zhuang_Congjiang	0.007312	0.002549	2.868	23892
China_NEastAsia_Inland_EN	Shenxian	Zhuang_Congjiang	0.005802	0.002022	2.869	111600
China_Shimao_LN	Zhuang_Duyun	Zhuang_Congjiang	0.003045	0.001061	2.869	217024
Changhang	China_AR_EN	Zhuang_Congjiang	0.016974	0.005913	2.871	9684
China_SEastAsia_Coastal_EN	Layi	Zhuang_Congjiang	0.009287	0.003235	2.871	28553
China_AR_IA	Laos_LN_BA.SG	Zhuang_Congjiang	0.019063	0.006638	2.872	8334
China_AR_Xianbei_IA	China_SEastAsia_Coastal_Historic	Zhuang_Congjiang	0.012569	0.004375	2.873	16987
BaBanQinCen	Miao_Longli	Zhuang_Congjiang	0.001385	0.000482	2.875	147879
China_Upper_YR_LN	Zhuang_Duyun	Zhuang_Congjiang	0.002456	0.000853	2.878	218051
Laos_Unknown.SG	Hezhen	Zhuang_Congjiang	0.004703	0.001633	2.879	18615
China_AR_EN	China_SEastAsia_Coastal_EN	Zhuang_Congjiang	0.007263	0.002521	2.881	47316
Nagabaka_late	Laos_Unknown.SG	Zhuang_Congjiang	0.017104	0.005935	2.882	10666
China_Wuzhuangguoliang_LN.EC	Dai	Zhuang_Congjiang	0.003371	0.00117	2.882	15941
Laos_BA.WGC	Mongolia_MBA_Munkhkhairkhan_1	Zhuang_Congjiang	0.006443	0.002236	2.882	52967
China_Miaozigou_MN	Longlin	Zhuang_Congjiang	0.013935	0.00483	2.885	14796
Malaysia_Hoabinhian.WGC	Yi_Nayong	Zhuang_Congjiang	0.009195	0.003187	2.885	20504
Lubrak	Shenxian	Zhuang_Congjiang	0.005336	0.001847	2.889	96791
China_Upper_YR_LN	Vietnam_BA	Zhuang_Congjiang	0.004454	0.001542	2.889	68117
China_WLR_BA	Malaysia_LN.SG	Zhuang_Congjiang	0.005694	0.00197	2.89	95182
Yondaedo	AR13_10K	Zhuang_Congjiang	0.014218	0.004917	2.891	9977
Lubrak	Vietnam_BA	Zhuang_Congjiang	0.006306	0.002181	2.891	56027
Yondaedo	Yao_Congjiang	Zhuang_Congjiang	0.005376	0.001858	2.893	16195
Rhirhi	China_SEastAsia_Island_LN	Zhuang_Congjiang	0.009729	0.003362	2.894	15111
Changhang	Malaysia_historical.WGC	Zhuang_Congjiang	0.028008	0.009673	2.895	3674
Laos_Hoabinhian.SG	Shui_Duyun	Zhuang_Congjiang	0.002637	0.000911	2.896	86150
AR33K	Laos_Unknown.SG	Zhuang_Congjiang	0.014304	0.004933	2.9	15863
Yokchido	Dongxiang_Duyun	Zhuang_Congjiang	0.00747	0.002574	2.902	33649
BaBanQinCen	Geolao_Duyun	Zhuang_Congjiang	0.003106	0.00107	2.903	145703
China_HMMH_MN	Miao_Longli	Zhuang_Congjiang	0.001906	0.000656	2.904	131697
Kuma-Nishioda_Yayoi	Tarim_EMBA1	Zhuang_Congjiang	0.016353	0.005627	2.906	5346
Vietnam_N	Miao_Congjiang	Zhuang_Congjiang	0.001553	0.000534	2.91	53297
Yiyang	Miao_Congjiang	Zhuang_Congjiang	0.001727	0.000593	2.911	58020
China_YR_LN	Yiyang	Zhuang_Congjiang	0.003776	0.001297	2.912	56479
China_NEastAsia_Coastal_EN	Malaysia_historical.WGC	Zhuang_Congjiang	0.006982	0.002395	2.915	27614
China_WLR_MN	Vietnam_LN.SG	Zhuang_Congjiang	0.005474	0.001877	2.916	68167
Laos_Unknown.SG	Tu	Zhuang_Congjiang	0.004206	0.001442	2.917	18777
Laos_Unknown.SG	Malaysia_Hoabinhian.WGC	Zhuang_Congjiang	0.043303	0.014837	2.918	1776
Taejungni	Daur	Zhuang_Congjiang	0.013551	0.004634	2.924	1859
Dzungaria_EBA2	Shenxian	Zhuang_Congjiang	0.005939	0.00203	2.926	100559
Thailand_BA	Han_Duyun	Zhuang_Congjiang	0.004436	0.001515	2.929	11574
China_HMMH_MN	Laos_LN_BA.SG	Zhuang_Congjiang	0.006472	0.002206	2.934	96025
Malaysia_historical.WGC	Mongolia_East_N	Zhuang_Congjiang	0.009137	0.003114	2.934	26026
Dzungaria_EBA1	Zhuang_Duyun	Zhuang_Congjiang	0.003397	0.001156	2.939	195025
Layi	Yi_Nayong	Zhuang_Congjiang	0.006934	0.002358	2.94	38245
Suila	Vietnam_BA	Zhuang_Congjiang	0.007984	0.002715	2.941	53060
Nagabaka_early	China_Shimao_LN	Zhuang_Congjiang	0.032827	0.011158	2.942	1515
China_HMMH_MN	Shui_Duyun	Zhuang_Congjiang	0.00227	0.000771	2.944	131206
China_SEastAsia_Island_LN	Chuanqing_Nayong	Zhuang_Congjiang	0.003448	0.00117	2.947	15396
Shenxian	Vietnam_LN.SG	Zhuang_Congjiang	0.00853	0.002895	2.947	39341
Nagabaka_historic	Yiyang	Zhuang_Congjiang	0.006052	0.002052	2.949	54780
Tarim_EMBA2	Miao_Congjiang	Zhuang_Congjiang	0.002456	0.000832	2.952	24682
China_HMMH_MN	China_SEastAsia_Coastal_LN	Zhuang_Congjiang	0.005084	0.001722	2.953	80496
China_Upper_YR_IA	Layi	Zhuang_Congjiang	0.00688	0.002329	2.954	37375
Malaysia_Hoabinhian.WGC	Thailand_IA.SG	Zhuang_Congjiang	0.015727	0.005318	2.957	11255
Yokchido	Miao_Duyun	Zhuang_Congjiang	0.002768	0.000935	2.959	34254
China_AR_IA	Shui_Duyun	Zhuang_Congjiang	0.005783	0.001953	2.96	11416
Longlin	Malaysia_historical.WGC	Zhuang_Congjiang	0.023388	0.007892	2.963	5565
Ando	Mongolia_LBA_CenterWest_5	Zhuang_Congjiang	0.010254	0.003457	2.966	19897
Oroqen	Zhuang_Duyun	Zhuang_Congjiang	0.001758	0.000593	2.966	224501
Laos_LN_BA.SG	Yao_Congjiang	Zhuang_Congjiang	0.002328	0.000784	2.967	161059
Suila	Miao_Nayong	Zhuang_Congjiang	0.002708	0.000912	2.968	144716
Thailand_BA	Vietnam_LN.SG	Zhuang_Congjiang	0.027393	0.009217	2.972	3937
Zhuang_Duyun	Yao_Congjiang	Zhuang_Congjiang	0.001815	0.00061	2.976	220874
China_Tianyuan	Malaysia_historical.WGC	Zhuang_Congjiang	0.012357	0.004152	2.977	22805
Yokchido	Baojianshan	Zhuang_Congjiang	0.011112	0.003732	2.978	28871
Ando	China_NEastAsia_Inland_EN	Zhuang_Congjiang	0.013277	0.004455	2.98	17704
Baojianshan	Malaysia_historical.WGC	Zhuang_Congjiang	0.012455	0.00418	2.98	20823
China_NEastAsia_Inland_EN	BaBanQinCen	Zhuang_Congjiang	0.00455	0.001526	2.981	130263
Rhirhi	Laos_Unknown.SG	Zhuang_Congjiang	0.009602	0.00322	2.982	17858
Samdzong	Layi	Zhuang_Congjiang	0.004871	0.001632	2.984	38889
GaoHuaHua	Mongolian	Zhuang_Congjiang	0.001486	0.000498	2.984	196478
Laos_Unknown.SG	Mongolia_LBA_CenterWest_4	Zhuang_Congjiang	0.00706	0.002364	2.986	18244
Malaysia_historical.WGC	Mongolia_LBA_CenterWest_5	Zhuang_Congjiang	0.008662	0.002899	2.987	28322
China_SEastAsia_Coastal_Historic	Dongxiang_Duyun	Zhuang_Congjiang	0.005574	0.001865	2.988	62313
China_SEastAsia_Coastal_Historic	Yi_Nayong	Zhuang_Congjiang	0.005815	0.001946	2.988	62342
Vietnam_N	Chuanqing_Nayong	Zhuang_Congjiang	0.001895	0.000634	2.988	52806
Baojianshan	Dongxiang_Duyun	Zhuang_Congjiang	0.004374	0.001464	2.989	158286
LaCen	Vietnam_BA_DongSonCulture.SG	Zhuang_Congjiang	0.00693	0.002316	2.992	50197
China_HMMH_MN	Miao_Nayong	Zhuang_Congjiang	0.002863	0.000957	2.993	130644
China_AR_Xianbei_IA	Baojianshan	Zhuang_Congjiang	0.00865	0.002888	2.996	42149
Yiyang	Vietnam_BA	Zhuang_Congjiang	0.01106	0.003691	2.997	25308
Mebrak	Laos_Unknown.SG	Zhuang_Congjiang	0.007355	0.002453	2.998	18463
Yondaedo	Tarim_EMBA2	Zhuang_Congjiang	0.039927	0.013314	2.999	2056
Laos_Unknown.SG	Thailand_IA.SG	Zhuang_Congjiang	0.016268	0.005423	3	9705
ARpost9K	Laos_BA.WGC	Zhuang_Congjiang	0.006557	0.002184	3.002	41556
China_WLR_BA	Dongxiang_Duyun	Zhuang_Congjiang	0.004142	0.00138	3.002	118330
AR19K	Malaysia_Hoabinhian.WGC	Zhuang_Congjiang	0.016555	0.005513	3.003	13221
Dzungaria_EBA2	Yiyang	Zhuang_Congjiang	0.008369	0.002785	3.005	45883
Shenxian	Thailand_IA.SG	Zhuang_Congjiang	0.006892	0.002293	3.005	65061
Layi	Thailand_BA	Zhuang_Congjiang	0.035028	0.01164	3.009	2676
Japan_HG_Jomon	Laos_Unknown.SG	Zhuang_Congjiang	0.011934	0.003963	3.012	15851
Kuma-Nishioda_Yayoi	Han_Longli	Zhuang_Congjiang	0.006162	0.002044	3.015	5400
Malaysia_Hoabinhian.WGC	Bai_Nayong	Zhuang_Congjiang	0.007003	0.002322	3.016	20574
Baojianshan	Han_Congjiang	Zhuang_Congjiang	0.002707	0.000897	3.018	159405
Tarim_EMBA2	Dongxiang_Duyun	Zhuang_Congjiang	0.008775	0.002903	3.022	23832
AR19K	Miao_Longli	Zhuang_Congjiang	0.002068	0.000684	3.022	148179
GaoHuaHua	Lahu	Zhuang_Congjiang	0.001557	0.000515	3.023	193485
Tarim_EMBA2	Longlin	Zhuang_Congjiang	0.024658	0.008154	3.024	5421
Malaysia_LN.SG	Zhuang_Duyun	Zhuang_Congjiang	0.004122	0.001361	3.03	173754
Laos_BA.WGC	Han_Nayong	Zhuang_Congjiang	0.002141	0.000707	3.031	61084
Laos_Hoabinhian.SG	Dongxiang_Duyun	Zhuang_Congjiang	0.005159	0.001702	3.031	85336
Malaysia_Hoabinhian.WGC	Miao_Duyun	Zhuang_Congjiang	0.003595	0.001186	3.031	20857
Vietnam_N	Hezhen	Zhuang_Congjiang	0.002822	0.00093	3.033	52555
AR13_10K	Laos_BA.WGC	Zhuang_Congjiang	0.009353	0.003081	3.036	25908
China_SEastAsia_Coastal_EN	Han_Congjiang	Zhuang_Congjiang	0.002414	0.000795	3.037	138265
Kyang	Thailand_BA	Zhuang_Congjiang	0.008652	0.002846	3.04	11497
Vietnam_LN.SG	Dongxiang_Duyun	Zhuang_Congjiang	0.005048	0.00166	3.04	68281
Laos_Unknown.SG	Miao_Longli	Zhuang_Congjiang	0.004239	0.001393	3.043	18417
China_AR_IA	Paiwan_Taiwan	Zhuang_Congjiang	0.007123	0.00234	3.044	11425
Laos_LN_BA.SG	Dongxiang_Duyun	Zhuang_Congjiang	0.004429	0.001455	3.044	159344
China_NEastAsia_Inland_EN	China_SEastAsia_Island_LN	Zhuang_Congjiang	0.014835	0.004872	3.045	14415
Nagabaka_early	Tarim_EMBA1	Zhuang_Congjiang	0.034036	0.011172	3.046	1557
Laos_Unknown.SG	Tujia	Zhuang_Congjiang	0.004205	0.001381	3.046	18499
Ando	Yokchido	Zhuang_Congjiang	0.026742	0.008777	3.047	4342
Kuma-Nishioda_Yayoi	China_WLR_BA	Zhuang_Congjiang	0.031209	0.010233	3.05	3144
Taejungni	Mongolia_EIA_Sagly_4	Zhuang_Congjiang	0.020203	0.006619	3.052	1901
China_YR_MN	LaCen	Zhuang_Congjiang	0.003416	0.001119	3.052	162077
Nagabaka_early	Vietnam_BA_DongSonCulture.SG	Zhuang_Congjiang	0.073939	0.02422	3.053	506
Mongolia_LBA_Ulaanzukh_2	Thailand_BA	Zhuang_Congjiang	0.012233	0.004007	3.053	10920
Thailand_BA	Shui_Duyun	Zhuang_Congjiang	0.00575	0.001883	3.054	11421
Laos_BA.WGC	Vietnam_BA	Zhuang_Congjiang	0.013006	0.004257	3.055	17844
China_WLR_BA	Laos_BA.WGC	Zhuang_Congjiang	0.009799	0.003205	3.057	31433
Miao_Nayong	Agta_Philippines	Zhuang_Congjiang	0.001371	0.000448	3.057	226587
Layi	Hezhen	Zhuang_Congjiang	0.003425	0.00112	3.058	39139
AR13_10K	Thailand_BA	Zhuang_Congjiang	0.016099	0.005258	3.062	7775
Suila	Shui_Duyun	Zhuang_Congjiang	0.002203	0.000719	3.064	145184
Laos_Hoabinhian.SG	Yao_Congjiang	Zhuang_Congjiang	0.002928	0.000954	3.067	86258
Thailand_BA	Vietnam_BA_DongSonCulture.SG	Zhuang_Congjiang	0.025832	0.008416	3.069	4233
Suila	China_SEastAsia_Island_LN	Zhuang_Congjiang	0.016367	0.005331	3.07	12586
China_Miaozigou_MN	Miao_Nayong	Zhuang_Congjiang	0.003399	0.001106	3.073	65022
Changhang	Malaysia_Jehai.SG	Zhuang_Congjiang	0.010825	0.003521	3.075	27044
China_NEastAsia_Inland_EN	Thailand_BA	Zhuang_Congjiang	0.017918	0.005822	3.077	10427
Nagabaka_early	Vietnam_LN.SG	Zhuang_Congjiang	0.073044	0.023735	3.078	547
AR14K	China_SEastAsia_Island_LN	Zhuang_Congjiang	0.013538	0.004395	3.08	12969
Nagabaka_late	China_AR_IA	Zhuang_Congjiang	0.022918	0.007437	3.082	6971
Chokhopani	Yiyang	Zhuang_Congjiang	0.005825	0.001886	3.088	56307
Yondaedo	Shui_Duyun	Zhuang_Congjiang	0.005307	0.001718	3.089	16183
Laos_BA.WGC	Mongolia_East_N	Zhuang_Congjiang	0.006985	0.002259	3.092	51384
Taejungni	China_YR_LN	Zhuang_Congjiang	0.020072	0.006489	3.093	1809
China_Shimao_LN	Malaysia_LN.SG	Zhuang_Congjiang	0.004243	0.001372	3.093	172514
Vietnam_BA	Miao_Duyun	Zhuang_Congjiang	0.002262	0.000731	3.093	69312
Vietnam_N	Geolao_Duyun	Zhuang_Congjiang	0.005735	0.001853	3.094	51313
China_Miaozigou_MN	Laos_Hoabinhian.SG	Zhuang_Congjiang	0.011588	0.003743	3.096	25395
GaoHuaHua	Japan_HG_Jomon	Zhuang_Congjiang	0.003511	0.001133	3.097	169714
Layi	Malaysia_Jehai.SG	Zhuang_Congjiang	0.0096	0.003099	3.098	38384
Suila	BaBanQinCen	Zhuang_Congjiang	0.004946	0.001594	3.103	108063
Changhang	LaCen	Zhuang_Congjiang	0.010541	0.003394	3.106	23264
BaBanQinCen	Malaysia_historical.WGC	Zhuang_Congjiang	0.011266	0.003626	3.107	19519
Layi	Zhuang_Duyun	Zhuang_Congjiang	0.007293	0.002347	3.107	38239
BaBanQinCen	Laos_Hoabinhian.SG	Zhuang_Congjiang	0.006745	0.00217	3.108	55577
Vietnam_LN.SG	Vietnam_BA	Zhuang_Congjiang	0.011417	0.003674	3.108	22495
China_WLR_LN	LaCen	Zhuang_Congjiang	0.004502	0.001448	3.109	140357
China_Shimao_LN	GaoHuaHua	Zhuang_Congjiang	0.003315	0.001066	3.11	189611
China_SEastAsia_Coastal_Historic	Malaysia_Jehai.SG	Zhuang_Congjiang	0.007724	0.002483	3.111	62562
Baojianshan	Miao_Duyun	Zhuang_Congjiang	0.001771	0.000568	3.116	160997
AR19K	Yao_Congjiang	Zhuang_Congjiang	0.002631	0.000843	3.121	147617
Zhuang_Duyun	Shui_Duyun	Zhuang_Congjiang	0.001933	0.000619	3.122	220994
Mongolia_LBA_CenterWest_5	Dongxiang_Duyun	Zhuang_Congjiang	0.003412	0.001093	3.123	207582
China_NEastAsia_Inland_EN	Vietnam_BA_DongSonCulture.SG	Zhuang_Congjiang	0.007669	0.002454	3.125	52732
Nagabaka_historic	Miao_Longli	Zhuang_Congjiang	0.001379	0.00044	3.131	198705
AR19K	Miao_Nayong	Zhuang_Congjiang	0.003054	0.000975	3.131	147069
Thailand_BA	Xibo	Zhuang_Congjiang	0.006066	0.001935	3.135	11688
Nagabaka_late	Malaysia_historical.WGC	Zhuang_Congjiang	0.014595	0.004654	3.136	16416
China_WLR_LN	China_SEastAsia_Island_LN	Zhuang_Congjiang	0.013286	0.004235	3.137	13696
Baojianshan	Layi	Zhuang_Congjiang	0.010784	0.003437	3.138	32380
China_WLR_BA	China_SEastAsia_Coastal_LN	Zhuang_Congjiang	0.005342	0.001701	3.14	77719
Changhang	Yao_Congjiang	Zhuang_Congjiang	0.004186	0.00133	3.148	27211
China_SEastAsia_Coastal_EN	Geolao_Duyun	Zhuang_Congjiang	0.004119	0.001309	3.148	137135
Yiyang	Xibo	Zhuang_Congjiang	0.002921	0.000927	3.149	57656
Shenxian	Naxi	Zhuang_Congjiang	0.002325	0.000738	3.149	126619
AR14K	Laos_LN_BA.SG	Zhuang_Congjiang	0.006402	0.002033	3.15	80609
China_YR_LBIA	Vietnam_N	Zhuang_Congjiang	0.00449	0.001425	3.15	51662
China_HMMH_MN	Malaysia_Hoabinhian.WGC	Zhuang_Congjiang	0.017873	0.00567	3.152	12951
BaBanQinCen	Yi_Nayong	Zhuang_Congjiang	0.003572	0.001133	3.153	145861
Dushan	Han_Congjiang	Zhuang_Congjiang	0.002931	0.000929	3.153	114770
Suila	Zhuang_Duyun	Zhuang_Congjiang	0.004523	0.001434	3.154	143845
China_SEastAsia_Coastal_Historic	LaCen	Zhuang_Congjiang	0.007278	0.002307	3.155	57863
Malaysia_LN.SG	Bai_Nayong	Zhuang_Congjiang	0.003155	0.001	3.155	174281
China_AR_IA	Laos_Hoabinhian.SG	Zhuang_Congjiang	0.030377	0.009622	3.157	4284
China_AR_IA	Taiwan_Hanben_IA	Zhuang_Congjiang	0.006931	0.002195	3.158	11533
Nagabaka_historic	Malaysia_historical.WGC	Zhuang_Congjiang	0.009742	0.003081	3.162	26549
China_Upper_YR_IA	Zhuang_Duyun	Zhuang_Congjiang	0.002872	0.000908	3.163	211409
China_WLR_LN	Laos_LN_BA.SG	Zhuang_Congjiang	0.005013	0.001581	3.171	132553
Yondaedo	Suila	Zhuang_Congjiang	0.016961	0.005345	3.173	12458
China_Tianyuan	Thailand_BA	Zhuang_Congjiang	0.018158	0.005723	3.173	10500
China_WLR_MN	Laos_LN_BA.SG	Zhuang_Congjiang	0.004893	0.001541	3.175	158990
Ando	China_SEastAsia_Island_EN	Zhuang_Congjiang	0.012053	0.003792	3.179	18243
Nagabaka_historic	Miao_Nayong	Zhuang_Congjiang	0.002202	0.000693	3.179	197261
China_NEastAsia_Inland_EN	Yiyang	Zhuang_Congjiang	0.00879	0.002762	3.182	52549
Dushan	Yi_Nayong	Zhuang_Congjiang	0.005249	0.00165	3.182	114006
China_AR_Xianbei_IA	Longlin	Zhuang_Congjiang	0.017054	0.005357	3.184	12566
China_Wuzhuangguoliang_LN.EC	Yao_Congjiang	Zhuang_Congjiang	0.004258	0.001337	3.184	15952
Rhirhi	Laos_LN_BA.SG	Zhuang_Congjiang	0.004401	0.001379	3.191	155781
Yiyang	Japan_HG_Jomon	Zhuang_Congjiang	0.006908	0.002165	3.191	54410
China_NEastAsia_Coastal_EN	Laos_LN_BA.SG	Zhuang_Congjiang	0.004105	0.001286	3.192	148673
Kuma-Nishioda_Yayoi	Dong_Congjiang	Zhuang_Congjiang	0.004837	0.001515	3.193	5509
China_Shimao_LN	China_SEastAsia_Island_LN	Zhuang_Congjiang	0.011057	0.003461	3.194	14943
Daur	Zhuang_Duyun	Zhuang_Congjiang	0.001928	0.000604	3.194	224857
Taejungni	Mongolia_EIA_SlabGrave_1	Zhuang_Congjiang	0.020186	0.006319	3.195	1833
Vietnam_N	Bouyei_Duyun	Zhuang_Congjiang	0.002212	0.000692	3.195	52492
China_SEastAsia_Coastal_Historic	BaBanQinCen	Zhuang_Congjiang	0.006571	0.002053	3.2	54095
Kuma-Nishioda_Yayoi	Mongolia_LBA_MongunTaiga_3	Zhuang_Congjiang	0.017913	0.005594	3.202	5218
China_SEastAsia_Island_LN	Shenxian	Zhuang_Congjiang	0.016359	0.005106	3.204	12865
China_WLR_LN	Dongxiang_Duyun	Zhuang_Congjiang	0.003666	0.001142	3.209	181562
China_SEastAsia_Island_LN	Mongolia_EBA_Chemurchek_2	Zhuang_Congjiang	0.013456	0.004192	3.21	14996
LaCen	Laos_BA.WGC	Zhuang_Congjiang	0.009244	0.002878	3.212	42292
China_Wuzhuangguoliang_LN.EC	China_SEastAsia_Coastal_Historic	Zhuang_Congjiang	0.018865	0.00587	3.214	5343
China_SEastAsia_Coastal_Historic	Thailand_IA.SG	Zhuang_Congjiang	0.009904	0.003081	3.214	32314
Yiyang	Hezhen	Zhuang_Congjiang	0.003286	0.001022	3.216	57174
Dongxiang_Duyun	Yi_Nayong	Zhuang_Congjiang	0.003695	0.001149	3.216	218666
China_SEastAsia_Island_LN	Mongolia_North_N	Zhuang_Congjiang	0.008644	0.002687	3.218	15135
China_YR_LN	Zhuang_Duyun	Zhuang_Congjiang	0.002276	0.000707	3.219	220959
LaCen	Mongolia_LBA_Ulaanzukh_2	Zhuang_Congjiang	0.003947	0.001225	3.221	150370
Baojianshan	Tujia_Congjiang	Zhuang_Congjiang	0.004228	0.00131	3.228	158667
Kuma-Nishioda_Yayoi	Mongolia_LBA_Ulaanzukh_2	Zhuang_Congjiang	0.019537	0.006051	3.229	4943
LaCen	Dongxiang_Duyun	Zhuang_Congjiang	0.003894	0.001205	3.232	161924
Yiyang	Mongolia_LBA_MongunTaiga_3	Zhuang_Congjiang	0.006098	0.001887	3.232	56089
Dzungaria_EBA2	Miao_Nayong	Zhuang_Congjiang	0.002775	0.000858	3.233	172588
GaoHuaHua	Dushan	Zhuang_Congjiang	0.004903	0.001515	3.236	109484
China_AR_IA	Tujia_Congjiang	Zhuang_Congjiang	0.011158	0.003447	3.237	11336
Lubrak	China_AR_IA	Zhuang_Congjiang	0.019122	0.005906	3.238	8261
Yiyang	Northern_Han	Zhuang_Congjiang	0.002974	0.000918	3.24	57263
Vietnam_N	Han_Nayong	Zhuang_Congjiang	0.002088	0.000644	3.24	52716
Dushan	Shui_Duyun	Zhuang_Congjiang	0.002552	0.000787	3.243	115078
Chokhopani	Vietnam_N	Zhuang_Congjiang	0.005994	0.001845	3.248	51762
Laos_Unknown.SG	Xibo	Zhuang_Congjiang	0.004916	0.001513	3.248	18744
Malaysia_Hoabinhian.WGC	Bouyei_Duyun	Zhuang_Congjiang	0.003766	0.001159	3.25	20947
Shenxian	Mongolia_MBA_Munkhkhairkhan_1	Zhuang_Congjiang	0.005333	0.001638	3.255	121952
Yiyang	Oroqen	Zhuang_Congjiang	0.003285	0.001009	3.257	57379
Longlin	Vietnam_BA_DongSonCulture.SG	Zhuang_Congjiang	0.015973	0.004905	3.257	13814
China_Miaozigou_MN	Dongxiang_Duyun	Zhuang_Congjiang	0.005684	0.001744	3.26	64677
China_YR_MN	GaoHuaHua	Zhuang_Congjiang	0.002925	0.000897	3.26	190722
China_AR_IA	China_Shimao_LN	Zhuang_Congjiang	0.014614	0.004482	3.261	11234
Yiyang	Chuanqing_Nayong	Zhuang_Congjiang	0.002336	0.000716	3.262	57525
Nagabaka_early	Mongolia_EBA_Chemurchek_2	Zhuang_Congjiang	0.041208	0.012626	3.264	1453
China_NEastAsia_Coastal_EN	Zhuang_Duyun	Zhuang_Congjiang	0.002949	0.000902	3.269	204403
China_AR_IA	Yao_Congjiang	Zhuang_Congjiang	0.006886	0.002105	3.272	11412
Laos_LN_BA.SG	Malaysia_historical.WGC	Zhuang_Congjiang	0.013347	0.004079	3.272	22196
Thailand_BA	Atayal_Taiwan	Zhuang_Congjiang	0.007201	0.002201	3.272	11441
Nagabaka_late	Miao_Congjiang	Zhuang_Congjiang	0.001601	0.000488	3.278	128948
Layi	Vietnam_BA	Zhuang_Congjiang	0.01567	0.00478	3.278	15138
ARpost9K	Malaysia_historical.WGC	Zhuang_Congjiang	0.010131	0.003089	3.279	20825
Tarim_EMBA2	Thailand_BA	Zhuang_Congjiang	0.052394	0.015974	3.28	1640
AR19K	Vietnam_BA	Zhuang_Congjiang	0.008469	0.002582	3.28	54902
China_YR_LN	China_SEastAsia_Island_LN	Zhuang_Congjiang	0.007582	0.002311	3.281	15143
Laos_Unknown.SG	Mongolia_EIA_SlabGrave_1	Zhuang_Congjiang	0.007209	0.002194	3.286	18198
ARpost9K	Vietnam_LN.SG	Zhuang_Congjiang	0.0064	0.001947	3.287	50346
Thailand_BA	Vietnam_N	Zhuang_Congjiang	0.024949	0.00759	3.287	4733
Dzungaria_EBA1	Miao_Longli	Zhuang_Congjiang	0.001746	0.00053	3.293	197240
Malaysia_historical.WGC	Malaysia_LN.SG	Zhuang_Congjiang	0.013581	0.004122	3.295	24023
Laos_BA.WGC	Han_Longli	Zhuang_Congjiang	0.002352	0.000713	3.297	60964
China_Upper_YR_IA	Dongxiang_Duyun	Zhuang_Congjiang	0.003177	0.000963	3.298	211359
China_AR_Xianbei_IA	Yao_Congjiang	Zhuang_Congjiang	0.003521	0.001067	3.299	56136
Thailand_BA	Bai_Nayong	Zhuang_Congjiang	0.009418	0.002851	3.303	11365
Laos_Unknown.SG	Mongolia_MBA_Munkhkhairkhan_1	Zhuang_Congjiang	0.012832	0.003882	3.305	16871
China_Shimao_LN	Dushan	Zhuang_Congjiang	0.005103	0.001544	3.306	113598
AR33K	Vietnam_BA	Zhuang_Congjiang	0.008528	0.002579	3.307	63293
Mongolia_LBA_CenterWest_4	Zhuang_Duyun	Zhuang_Congjiang	0.002484	0.000751	3.307	217750
China_WLR_LN	Vietnam_BA	Zhuang_Congjiang	0.00689	0.002082	3.309	61253
Thailand_BA	Tujia	Zhuang_Congjiang	0.005767	0.001742	3.31	11515
China_Wuzhuangguoliang_LN.EC	Laos_Hoabinhian.SG	Zhuang_Congjiang	0.02014	0.006082	3.311	5700
Layi	Miao_Congjiang	Zhuang_Congjiang	0.002207	0.000666	3.312	39711
Vietnam_BA_DongSonCulture.SG	Yi_Nayong	Zhuang_Congjiang	0.005347	0.001615	3.312	68689
Thailand_BA	Tu	Zhuang_Congjiang	0.006252	0.001885	3.316	11707
Longlin	Han_Congjiang	Zhuang_Congjiang	0.004466	0.001345	3.319	45677
AR14K	Miao_Nayong	Zhuang_Congjiang	0.002932	0.000883	3.321	112930
China_Upper_YR_LN	Malaysia_LN.SG	Zhuang_Congjiang	0.003686	0.00111	3.321	173257
LaCen	Thailand_BA	Zhuang_Congjiang	0.016878	0.00508	3.323	10181
Longlin	Thailand_IA.SG	Zhuang_Congjiang	0.011939	0.003592	3.324	23578
Laos_Unknown.SG	Han_Nayong	Zhuang_Congjiang	0.003726	0.00112	3.327	18679
Vietnam_N	She	Zhuang_Congjiang	0.002833	0.000851	3.327	52129
Yondaedo	Lahu	Zhuang_Congjiang	0.005682	0.001706	3.331	16279
China_AR_Xianbei_IA	Malaysia_Jehai.SG	Zhuang_Congjiang	0.008806	0.002637	3.339	55787
Layi	Mongolia_North_N	Zhuang_Congjiang	0.006336	0.001896	3.341	38083
GaoHuaHua	Shui_Duyun	Zhuang_Congjiang	0.001979	0.000592	3.342	192629
Yokchido	China_WLR_BA	Zhuang_Congjiang	0.013192	0.003943	3.345	20029
GaoHuaHua	LaCen	Zhuang_Congjiang	0.00393	0.001174	3.347	151673
China_NEastAsia_Inland_EN	Laos_LN_BA.SG	Zhuang_Congjiang	0.006958	0.002078	3.348	122856
China_Upper_YR_IA	Laos_LN_BA.SG	Zhuang_Congjiang	0.00432	0.001291	3.348	153965
China_HMMH_MN	Dushan	Zhuang_Congjiang	0.008347	0.002492	3.349	68897
Laos_LN_BA.SG	Mongolia_LBA_Ulaanzukh_2	Zhuang_Congjiang	0.004671	0.001394	3.35	132465
AR13_10K	Malaysia_Hoabinhian.WGC	Zhuang_Congjiang	0.018842	0.005622	3.352	8963
Mongolia_LBA_CenterWest_5	Miao_Nayong	Zhuang_Congjiang	0.002351	0.000701	3.352	208654
China_AR_Xianbei_IA	Shenxian	Zhuang_Congjiang	0.011012	0.003284	3.353	33275
China_AR_IA	Dai	Zhuang_Congjiang	0.006079	0.001812	3.355	11488
Yondaedo	Layi	Zhuang_Congjiang	0.034346	0.010229	3.358	3301
AR14K	Yiyang	Zhuang_Congjiang	0.008335	0.002482	3.358	42939
China_Wuzhuangguoliang_LN.EC	China_SEastAsia_Island_EN	Zhuang_Congjiang	0.011388	0.00339	3.359	13732
LaCen	Laos_Unknown.SG	Zhuang_Congjiang	0.015788	0.004697	3.361	14042
China_YR_MN	Layi	Zhuang_Congjiang	0.007356	0.002188	3.362	38285
LaCen	Zhuang_Duyun	Zhuang_Congjiang	0.00432	0.001284	3.363	161957
Mebrak	Shenxian	Zhuang_Congjiang	0.003614	0.001073	3.368	126165
Yokchido	Geolao_Duyun	Zhuang_Congjiang	0.008563	0.002542	3.369	33620
Yondaedo	AR33K	Zhuang_Congjiang	0.017792	0.005279	3.37	14539
Laos_Unknown.SG	Japanese	Zhuang_Congjiang	0.004355	0.001292	3.371	18797
China_Shimao_LN	Laos_LN_BA.SG	Zhuang_Congjiang	0.004899	0.001453	3.372	158170
China_YR_LBIA	Laos_BA.WGC	Zhuang_Congjiang	0.005149	0.001526	3.374	59451
Tarim_EMBA2	Atayal_Taiwan	Zhuang_Congjiang	0.005531	0.001636	3.38	24037
Shenxian	Laos_Unknown.SG	Zhuang_Congjiang	0.019548	0.005783	3.38	10814
China_Upper_YR_IA	Vietnam_LN.SG	Zhuang_Congjiang	0.005972	0.001766	3.382	66057
Yiyang	Bai_Nayong	Zhuang_Congjiang	0.004949	0.001463	3.383	56058
Malaysia_Hoabinhian.WGC	Vietnam_N	Zhuang_Congjiang	0.028993	0.008569	3.383	5051
Tarim_EMBA2	Dushan	Zhuang_Congjiang	0.017569	0.005191	3.384	13576
Laos_Unknown.SG	Mongolia_EBA_Ulgii_1	Zhuang_Congjiang	0.011308	0.003342	3.384	16895
Layi	Vietnam_N	Zhuang_Congjiang	0.018003	0.005317	3.386	11716
Yiyang	Layi	Zhuang_Congjiang	0.018118	0.005347	3.388	12863
Kuma-Nishioda_Yayoi	Taiwan_Hanben_IA	Zhuang_Congjiang	0.01045	0.003078	3.395	5380
Chokhopani	Malaysia_historical.WGC	Zhuang_Congjiang	0.008263	0.002434	3.395	30432
Laos_Unknown.SG	Thailand_BA	Zhuang_Congjiang	0.06418	0.018907	3.395	999
Lubrak	Zhuang_Duyun	Zhuang_Congjiang	0.004396	0.001294	3.397	147019
China_SEastAsia_Coastal_EN	Shui_Duyun	Zhuang_Congjiang	0.002275	0.00067	3.397	138641
Yondaedo	Longlin	Zhuang_Congjiang	0.029575	0.008701	3.399	4606
Dongxiang_Duyun	Yao_Congjiang	Zhuang_Congjiang	0.002278	0.00067	3.402	220838
Dzungaria_EBA1	Malaysia_historical.WGC	Zhuang_Congjiang	0.011044	0.003243	3.405	26677
China_WLR_BA	Laos_Hoabinhian.SG	Zhuang_Congjiang	0.009307	0.002733	3.405	46514
Laos_BA.WGC	Vietnam_N	Zhuang_Congjiang	0.016453	0.004827	3.409	13107
Ando	China_Tianyuan	Zhuang_Congjiang	0.014887	0.004362	3.413	18122
Changhang	Dushan	Zhuang_Congjiang	0.015239	0.004465	3.413	18214
China_AR_IA	Miao_Duyun	Zhuang_Congjiang	0.00536	0.00157	3.415	11508
China_YR_MN	Malaysia_LN.SG	Zhuang_Congjiang	0.003929	0.001149	3.419	173644
Malaysia_historical.WGC	Shui_Duyun	Zhuang_Congjiang	0.004206	0.001229	3.422	30407
China_YR_MN	Laos_BA.WGC	Zhuang_Congjiang	0.006628	0.001936	3.423	59432
Vietnam_BA_DongSonCulture.SG	Bai_Nayong	Zhuang_Congjiang	0.004085	0.001193	3.425	68891
China_Tianyuan	Shui_Duyun	Zhuang_Congjiang	0.002705	0.000789	3.428	175730
China_WLR_BA	Zhuang_Duyun	Zhuang_Congjiang	0.004527	0.001319	3.431	118337
Nagabaka_historic	Zhuang_Duyun	Zhuang_Congjiang	0.003625	0.001056	3.433	196172
China_SEastAsia_Coastal_Historic	Han_Congjiang	Zhuang_Congjiang	0.003996	0.001164	3.433	62781
China_Wuzhuangguoliang_LN.EC	Atayal_Taiwan	Zhuang_Congjiang	0.004856	0.001413	3.436	15914
Changhang	Miao_Congjiang	Zhuang_Congjiang	0.002653	0.000771	3.439	27984
Japan_HG_Jomon	Miao_Longli	Zhuang_Congjiang	0.001797	0.000523	3.439	187736
China_AR_EN	Longlin	Zhuang_Congjiang	0.015882	0.004617	3.44	16550
Laos_Unknown.SG	Laos_Hoabinhian.SG	Zhuang_Congjiang	0.025495	0.007409	3.441	7238
Taejungni	Mongolia_LBA_CenterWest_5	Zhuang_Congjiang	0.040293	0.011703	3.443	1801
Dushan	Vietnam_BA_DongSonCulture.SG	Zhuang_Congjiang	0.010062	0.002921	3.445	36404
China_YR_LBIA	LaCen	Zhuang_Congjiang	0.003127	0.000905	3.454	162516
Yiyang	Miao	Zhuang_Congjiang	0.002967	0.000859	3.454	56856
China_SEastAsia_Coastal_LN	Thailand_IA.SG	Zhuang_Congjiang	0.006109	0.001767	3.457	70312
China_WLR_LN	Vietnam_LN.SG	Zhuang_Congjiang	0.007295	0.00211	3.458	57602
Laos_BA.WGC	Vietnam_BA_DongSonCulture.SG	Zhuang_Congjiang	0.013659	0.003949	3.459	19404
Nagabaka_late	LaCen	Zhuang_Congjiang	0.006679	0.001927	3.466	103035
China_WLR_BA	Malaysia_historical.WGC	Zhuang_Congjiang	0.015889	0.004581	3.469	15793
Vietnam_N	Shui_Duyun	Zhuang_Congjiang	0.003243	0.000935	3.469	51861
Nagabaka_early	Mongolia_LBA_Khovsgol_6	Zhuang_Congjiang	0.023513	0.006777	3.47	1569
China_SEastAsia_Island_LN	Lahu	Zhuang_Congjiang	0.006367	0.001834	3.471	15150
Miao_Nayong	Dongxiang_Duyun	Zhuang_Congjiang	0.002672	0.000769	3.473	220007
Layi	Malaysia_LN.SG	Zhuang_Congjiang	0.011738	0.003378	3.475	30812
Layi	Shui_Duyun	Zhuang_Congjiang	0.004045	0.001164	3.475	38620
Ando	Tujia_Congjiang	Zhuang_Congjiang	0.009304	0.002675	3.478	19933
Yondaedo	Malaysia_Jehai.SG	Zhuang_Congjiang	0.016876	0.004849	3.48	16098
China_WLR_BA	Miao_Longli	Zhuang_Congjiang	0.001978	0.000568	3.481	119945
China_Tianyuan	Vietnam_BA	Zhuang_Congjiang	0.009644	0.002769	3.482	62588
Suila	China_SEastAsia_Coastal_Historic	Zhuang_Congjiang	0.009788	0.00281	3.483	49125
AR13_10K	Shui_Duyun	Zhuang_Congjiang	0.002219	0.000637	3.484	106660
Taejungni	Mongolia_LBA_MongunTaiga_3	Zhuang_Congjiang	0.034245	0.009827	3.485	1771
Vietnam_N	Northern_Han	Zhuang_Congjiang	0.002846	0.000817	3.485	52638
China_WLR_MN	BaBanQinCen	Zhuang_Congjiang	0.004122	0.001183	3.486	145751
AR14K	Miao_Longli	Zhuang_Congjiang	0.002001	0.000574	3.488	113764
China_WLR_MN	Vietnam_BA_DongSonCulture.SG	Zhuang_Congjiang	0.006397	0.001832	3.491	68534
China_SEastAsia_Island_LN	GaoHuaHua	Zhuang_Congjiang	0.012367	0.003543	3.491	14772
Yiyang	Mongolia_LBA_CenterWest_5	Zhuang_Congjiang	0.007673	0.002193	3.499	56288
AR33K	Miao_Longli	Zhuang_Congjiang	0.002295	0.000655	3.502	189627
Laos_Unknown.SG	Atayal_Taiwan	Zhuang_Congjiang	0.006301	0.001799	3.502	18354
Laos_Unknown.SG	Bouyei_Duyun	Zhuang_Congjiang	0.003967	0.001132	3.503	18591
China_AR_IA	China_AR_EN	Zhuang_Congjiang	0.032809	0.009362	3.504	3972
China_Tianyuan	Laos_Unknown.SG	Zhuang_Congjiang	0.017579	0.005013	3.507	14936
Yiyang	Mongolia_LBA_Ulaanzukh_2	Zhuang_Congjiang	0.006398	0.001822	3.511	54085
Rhirhi	Laos_BA.WGC	Zhuang_Congjiang	0.007062	0.002011	3.512	57785
Naxi	Zhuang_Duyun	Zhuang_Congjiang	0.002089	0.000595	3.512	222967
Nagabaka_late	Yiyang	Zhuang_Congjiang	0.011019	0.003136	3.513	38932
Mongolia_EIA_SlabGrave_1	Zhuang_Duyun	Zhuang_Congjiang	0.002569	0.000731	3.515	217520
Nagabaka_historic	LaCen	Zhuang_Congjiang	0.004404	0.001251	3.52	154540
Laos_Hoabinhian.SG	Geolao_Duyun	Zhuang_Congjiang	0.006394	0.001816	3.52	85247
China_Upper_YR_IA	Shenxian	Zhuang_Congjiang	0.005105	0.001448	3.525	121444
Yiyang	Tu	Zhuang_Congjiang	0.003209	0.00091	3.525	57779
Malaysia_Hoabinhian.WGC	She	Zhuang_Congjiang	0.005064	0.001437	3.525	20833
China_Miaozigou_MN	Atayal_Taiwan	Zhuang_Congjiang	0.003557	0.001007	3.531	65311
Kuma-Nishioda_Yayoi	Agta_Philippines	Zhuang_Congjiang	0.010728	0.003036	3.534	5451
China_Shimao_LN	Malaysia_historical.WGC	Zhuang_Congjiang	0.009891	0.002799	3.534	29903
Baojianshan	Yi_Nayong	Zhuang_Congjiang	0.005368	0.001519	3.534	158292
Layi	Malaysia_Hoabinhian.WGC	Zhuang_Congjiang	0.038039	0.010746	3.54	3680
AR13_10K	GaoHuaHua	Zhuang_Congjiang	0.004693	0.001325	3.542	102715
China_SEastAsia_Coastal_LN	Yi_Nayong	Zhuang_Congjiang	0.003845	0.001085	3.544	133061
Yondaedo	China_Xinjiang_IA.SG	Zhuang_Congjiang	0.017983	0.005072	3.545	11458
LaCen	Geolao_Duyun	Zhuang_Congjiang	0.004693	0.001324	3.545	161701
China_SEastAsia_Island_EN	Yao_Congjiang	Zhuang_Congjiang	0.002482	0.000699	3.55	178253
Malaysia_historical.WGC	Mongolia_EIA_SlabGrave_1	Zhuang_Congjiang	0.00637	0.001794	3.55	29808
Longlin	Laos_LN_BA.SG	Zhuang_Congjiang	0.012683	0.003567	3.556	32574
China_Wuzhuangguoliang_LN.EC	Miao_Duyun	Zhuang_Congjiang	0.003368	0.000946	3.558	16051
GaoHuaHua	Daur	Zhuang_Congjiang	0.001942	0.000546	3.558	195882
Rhirhi	Thailand_BA	Zhuang_Congjiang	0.014439	0.004056	3.56	11408
Kyang	Shenxian	Zhuang_Congjiang	0.003858	0.001083	3.562	126054
Laos_Unknown.SG	Han	Zhuang_Congjiang	0.003908	0.001097	3.563	18863
Laos_Unknown.SG	Vietnam_LN.SG	Zhuang_Congjiang	0.026874	0.007532	3.568	5827
China_SEastAsia_Coastal_Historic	Yao_Congjiang	Zhuang_Congjiang	0.003714	0.001041	3.569	62981
Dongxiang_Duyun	Geolao_Duyun	Zhuang_Congjiang	0.00445	0.001245	3.574	218579
China_Xinjiang_IA.SG	GaoHuaHua	Zhuang_Congjiang	0.004348	0.001215	3.578	135988
Changhang	Tarim_EMBA2	Zhuang_Congjiang	0.037602	0.010502	3.58	3447
Kuma-Nishioda_Yayoi	Mebrak	Zhuang_Congjiang	0.015308	0.004269	3.586	5345
China_SEastAsia_Coastal_Historic	China_SEastAsia_Coastal_EN	Zhuang_Congjiang	0.008981	0.002505	3.586	51239
AR33K	Shenxian	Zhuang_Congjiang	0.007537	0.002101	3.588	116227
Layi	Mongolia_EBA_Ulgii_1	Zhuang_Congjiang	0.007628	0.002126	3.588	37278
Laos_Hoabinhian.SG	Vietnam_BA	Zhuang_Congjiang	0.01315	0.003665	3.588	27476
Zhuang_Duyun	Geolao_Duyun	Zhuang_Congjiang	0.004212	0.001173	3.592	218606
Yondaedo	Dai	Zhuang_Congjiang	0.005343	0.001487	3.594	16315
Dushan	Miao_Congjiang	Zhuang_Congjiang	0.001677	0.000467	3.594	118218
Laos_Unknown.SG	Dong_Congjiang	Zhuang_Congjiang	0.003245	0.000903	3.595	18988
China_AR_EN	Dongxiang_Duyun	Zhuang_Congjiang	0.006328	0.001759	3.596	70518
Layi	Laos_BA.WGC	Zhuang_Congjiang	0.020872	0.005801	3.598	10384
Yondaedo	China_AR_EN	Zhuang_Congjiang	0.027612	0.00767	3.6	5701
Chokhopani	Thailand_BA	Zhuang_Congjiang	0.013972	0.003877	3.604	11430
Thailand_BA	Naxi	Zhuang_Congjiang	0.007318	0.002031	3.604	11540
Thailand_BA	Hezhen	Zhuang_Congjiang	0.007174	0.00199	3.605	11605
Yondaedo	Taiwan_Hanben_IA	Zhuang_Congjiang	0.006322	0.001752	3.608	16380
China_AR_IA	Bouyei_Longli	Zhuang_Congjiang	0.00488	0.001353	3.608	11613
China_SEastAsia_Coastal_EN	Tujia_Congjiang	Zhuang_Congjiang	0.004514	0.001251	3.608	137645
Nagabaka_early	China_SEastAsia_Coastal_EN	Zhuang_Congjiang	0.053547	0.01483	3.611	1209
BaBanQinCen	Vietnam_LN.SG	Zhuang_Congjiang	0.008122	0.002248	3.614	45939
China_Wuzhuangguoliang_LN.EC	Bouyei_Duyun	Zhuang_Congjiang	0.00347	0.000957	3.624	16089
Kuma-Nishioda_Yayoi	China_WLR_MN	Zhuang_Congjiang	0.025358	0.006991	3.627	5272
Malaysia_LN.SG	Geolao_Duyun	Zhuang_Congjiang	0.005115	0.00141	3.628	173480
China_SEastAsia_Coastal_Historic	Layi	Zhuang_Congjiang	0.018483	0.005094	3.629	13943
Kyang	Yiyang	Zhuang_Congjiang	0.005213	0.001436	3.63	56685
Baojianshan	Miao_Congjiang	Zhuang_Congjiang	0.001567	0.000432	3.63	164118
Kuma-Nishioda_Yayoi	China_Upper_YR_LN	Zhuang_Congjiang	0.018201	0.00501	3.633	5264
Mongolia_MBA_Munkhkhairkhan_1	Thailand_BA	Zhuang_Congjiang	0.015283	0.004205	3.634	11277
China_SEastAsia_Island_LN	Oroqen	Zhuang_Congjiang	0.006342	0.001744	3.637	15362
Changhang	China_AR_Xianbei_IA	Zhuang_Congjiang	0.024234	0.006659	3.639	7401
Samdzong	China_SEastAsia_Island_LN	Zhuang_Congjiang	0.008356	0.002296	3.639	15242
China_Upper_YR_LN	LaCen	Zhuang_Congjiang	0.003734	0.001025	3.641	161622
Kuma-Nishioda_Yayoi	Tujia	Zhuang_Congjiang	0.008972	0.002463	3.642	5360
China_Xinjiang_IA.SG	Vietnam_N	Zhuang_Congjiang	0.0096	0.002635	3.643	37871
China_Upper_YR_LN	GaoHuaHua	Zhuang_Congjiang	0.003065	0.000841	3.643	190250
Ando	Han_Congjiang	Zhuang_Congjiang	0.006488	0.001779	3.646	20038
Tarim_EMBA1	Miao_Nayong	Zhuang_Congjiang	0.002689	0.000737	3.647	221303
Dzungaria_EBA2	Malaysia_historical.WGC	Zhuang_Congjiang	0.013734	0.003765	3.648	23387
Yiyang	Han_Duyun	Zhuang_Congjiang	0.002973	0.000815	3.648	57036
Vietnam_BA_DongSonCulture.SG	Dongxiang_Duyun	Zhuang_Congjiang	0.005823	0.001596	3.648	68647
AR19K	China_Wuzhuangguoliang_LN.EC	Zhuang_Congjiang	0.015131	0.004146	3.65	11420
Japan_HG_Jomon	Dongxiang_Duyun	Zhuang_Congjiang	0.004212	0.001153	3.654	185410
Yokchido	Dushan	Zhuang_Congjiang	0.015142	0.004142	3.655	22688
China_SEastAsia_Island_EN	Zhuang_Duyun	Zhuang_Congjiang	0.004463	0.00122	3.656	176547
Laos_LN_BA.SG	Malaysia_Hoabinhian.WGC	Zhuang_Congjiang	0.018417	0.005038	3.656	15410
Thailand_BA	Daur	Zhuang_Congjiang	0.007324	0.002003	3.656	11638
Changhang	AR33K	Zhuang_Congjiang	0.014451	0.003951	3.658	24664
Laos_Unknown.SG	Mongolia_LBA_CenterWest_5	Zhuang_Congjiang	0.014575	0.003982	3.66	17441
Nagabaka_historic	Vietnam_BA	Zhuang_Congjiang	0.006852	0.001871	3.661	66437
Ando	Bouyei_Duyun	Zhuang_Congjiang	0.003866	0.001055	3.665	20325
Nagabaka_late	Yi_Nayong	Zhuang_Congjiang	0.006199	0.001691	3.665	124372
China_Tianyuan	Shenxian	Zhuang_Congjiang	0.008337	0.002274	3.666	114153
Chokhopani	Shenxian	Zhuang_Congjiang	0.005444	0.001485	3.667	125263
Malaysia_historical.WGC	Mongolia_EBA_Ulgii_1	Zhuang_Congjiang	0.00971	0.002648	3.667	26889
Nagabaka_historic	Kuma-Nishioda_Yayoi	Zhuang_Congjiang	0.024248	0.006611	3.668	5097
Yondaedo	China_NEastAsia_Inland_EN	Zhuang_Congjiang	0.018013	0.004908	3.67	14057
Zhuang_Duyun	Han_Congjiang	Zhuang_Congjiang	0.002564	0.000697	3.678	220194
Taiwan_Hanben_IA	Laos_Unknown.SG	Zhuang_Congjiang	0.006327	0.00172	3.679	18472
Layi	Tujia	Zhuang_Congjiang	0.003812	0.001036	3.679	38921
Malaysia_historical.WGC	Thailand_IA.SG	Zhuang_Congjiang	0.016444	0.004466	3.682	15665
Dushan	She	Zhuang_Congjiang	0.002498	0.000678	3.683	115658
China_AR_EN	China_SEastAsia_Island_EN	Zhuang_Congjiang	0.008835	0.002397	3.686	60087
Laos_BA.WGC	Mongolia_EBA_Ulgii_1	Zhuang_Congjiang	0.007543	0.002046	3.686	53070
Mongolia_LBA_Ulaanzukh_2	Vietnam_LN.SG	Zhuang_Congjiang	0.006951	0.001886	3.686	56914
Thailand_IA.SG	Han_Congjiang	Zhuang_Congjiang	0.002833	0.000768	3.687	114442
Yondaedo	Tujia_Congjiang	Zhuang_Congjiang	0.010853	0.00294	3.691	16068
Taejungni	Japanese	Zhuang_Congjiang	0.014479	0.003922	3.692	1868
China_YR_LN	Vietnam_N	Zhuang_Congjiang	0.004635	0.001256	3.692	51953
Layi	Mongolia_MBA_Munkhkhairkhan_1	Zhuang_Congjiang	0.009528	0.002579	3.694	37227
Dzungaria_EBA2	China_SEastAsia_Coastal_Historic	Zhuang_Congjiang	0.010152	0.002747	3.696	50814
China_SEastAsia_Island_LN	Longlin	Zhuang_Congjiang	0.027285	0.007383	3.696	6498
Shenxian	Mongolia_East_N	Zhuang_Congjiang	0.005802	0.001569	3.697	119879
Kyang	LaCen	Zhuang_Congjiang	0.00332	0.000898	3.699	164154
AR13_10K	Yiyang	Zhuang_Congjiang	0.008813	0.002383	3.699	41171
Taejungni	Xibo	Zhuang_Congjiang	0.017951	0.004851	3.7	1853
Longlin	Malaysia_Hoabinhian.WGC	Zhuang_Congjiang	0.038043	0.010275	3.702	3822
AR14K	Vietnam_BA	Zhuang_Congjiang	0.008546	0.002308	3.703	48186
China_Miaozigou_MN	Thailand_IA.SG	Zhuang_Congjiang	0.010388	0.002805	3.703	34168
Yokchido	Vietnam_BA	Zhuang_Congjiang	0.01827	0.004932	3.704	14337
Mongolia_LBA_Ulaanzukh_2	Vietnam_BA_DongSonCulture.SG	Zhuang_Congjiang	0.006739	0.001819	3.705	56866
China_YR_MN	Laos_LN_BA.SG	Zhuang_Congjiang	0.004523	0.001221	3.706	159273
Nagabaka_late	Yao_Congjiang	Zhuang_Congjiang	0.00328	0.000885	3.707	125637
China_SEastAsia_Island_EN	China_SEastAsia_Coastal_Historic	Zhuang_Congjiang	0.007964	0.002148	3.707	59407
Thailand_BA	Han	Zhuang_Congjiang	0.004787	0.00129	3.709	11790
China_SEastAsia_Island_LN	Mongolia_LBA_Ulaanzukh_2	Zhuang_Congjiang	0.012843	0.003458	3.714	14816
China_YR_LBIA	Laos_LN_BA.SG	Zhuang_Congjiang	0.003788	0.001019	3.718	159437
Dushan	Laos_BA.WGC	Zhuang_Congjiang	0.013619	0.003661	3.72	29589
Longlin	Tujia_Congjiang	Zhuang_Congjiang	0.007566	0.002034	3.72	45453
China_WLR_MN	GaoHuaHua	Zhuang_Congjiang	0.003889	0.001045	3.722	190401
Suila	Vietnam_LN.SG	Zhuang_Congjiang	0.009946	0.002667	3.729	45090
China_AR_EN	Yao_Congjiang	Zhuang_Congjiang	0.003404	0.000913	3.73	71307
GaoHuaHua	Oroqen	Zhuang_Congjiang	0.002106	0.000564	3.731	195605
Nagabaka_historic	Dongxiang_Duyun	Zhuang_Congjiang	0.003996	0.00107	3.735	196097
Yondaedo	China_Tianyuan	Zhuang_Congjiang	0.018905	0.005055	3.74	14441
China_SEastAsia_Coastal_LN	Laos_LN_BA.SG	Zhuang_Congjiang	0.006286	0.00168	3.742	96851
China_WLR_LN	Longlin	Zhuang_Congjiang	0.010134	0.002705	3.746	40756
Yokchido	Vietnam_N	Zhuang_Congjiang	0.019162	0.005114	3.747	11371
China_SEastAsia_Island_EN	Malaysia_historical.WGC	Zhuang_Congjiang	0.013683	0.003652	3.747	23637
Thailand_IA.SG	Shui_Duyun	Zhuang_Congjiang	0.002579	0.000688	3.748	114651
Tarim_EMBA2	Vietnam_N	Zhuang_Congjiang	0.027362	0.007299	3.749	6975
Malaysia_Hoabinhian.WGC	Vietnam_BA_DongSonCulture.SG	Zhuang_Congjiang	0.024637	0.006569	3.75	7534
Changhang	China_Tianyuan	Zhuang_Congjiang	0.014391	0.003834	3.754	24322
Yondaedo	AR19K	Zhuang_Congjiang	0.020618	0.00549	3.755	12597
China_SEastAsia_Island_LN	Miao_Congjiang	Zhuang_Congjiang	0.003718	0.00099	3.755	15509
China_SEastAsia_Coastal_LN	Han_Congjiang	Zhuang_Congjiang	0.002496	0.000665	3.756	133975
Nagabaka_late	China_Miaozigou_MN	Zhuang_Congjiang	0.011918	0.003172	3.757	39216
AR14K	Malaysia_Hoabinhian.WGC	Zhuang_Congjiang	0.021469	0.005715	3.757	9424
Mongolia_LBA_Khovsgol_6	Zhuang_Duyun	Zhuang_Congjiang	0.002697	0.000718	3.758	221638
China_WLR_BA	China_SEastAsia_Island_EN	Zhuang_Congjiang	0.006785	0.001805	3.759	100005
Suila	Vietnam_BA_DongSonCulture.SG	Zhuang_Congjiang	0.009943	0.002645	3.76	44925
AR13_10K	Miao_Longli	Zhuang_Congjiang	0.002035	0.000541	3.761	107118
Layi	Tujia_Congjiang	Zhuang_Congjiang	0.007431	0.001975	3.761	38327
Yokchido	Lubrak	Zhuang_Congjiang	0.012688	0.003373	3.762	26597
GaoHuaHua	Han	Zhuang_Congjiang	0.001425	0.000379	3.762	198182
China_SEastAsia_Island_EN	Tujia_Congjiang	Zhuang_Congjiang	0.004066	0.00108	3.763	176937
China_SEastAsia_Coastal_Historic	Baojianshan	Zhuang_Congjiang	0.009973	0.00265	3.763	57085
China_SEastAsia_Coastal_LN	Tujia_Congjiang	Zhuang_Congjiang	0.003529	0.000938	3.764	133378
Dushan	Tujia_Congjiang	Zhuang_Congjiang	0.005295	0.001406	3.766	114263
Tarim_EMBA2	Thailand_IA.SG	Zhuang_Congjiang	0.018356	0.004868	3.77	13165
China_WLR_BA	China_SEastAsia_Coastal_EN	Zhuang_Congjiang	0.007583	0.00201	3.772	78737
China_WLR_BA	Baojianshan	Zhuang_Congjiang	0.007192	0.001906	3.772	91019
China_SEastAsia_Island_EN	Geolao_Duyun	Zhuang_Congjiang	0.004918	0.001303	3.773	176281
Shenxian	Vietnam_N	Zhuang_Congjiang	0.01083	0.002868	3.777	38064
LaCen	Malaysia_Jehai.SG	Zhuang_Congjiang	0.006044	0.001599	3.781	162542
Kuma-Nishioda_Yayoi	Han_Nayong	Zhuang_Congjiang	0.007497	0.001982	3.783	5420
China_Upper_YR_LN	Laos_LN_BA.SG	Zhuang_Congjiang	0.004162	0.0011	3.785	158882
China_SEastAsia_Coastal_LN	Malaysia_Hoabinhian.WGC	Zhuang_Congjiang	0.016119	0.004255	3.788	12280
Vietnam_N	Yi_Nayong	Zhuang_Congjiang	0.007071	0.001866	3.789	51359
Dushan	Chuanqing_Nayong	Zhuang_Congjiang	0.002138	0.000564	3.793	117232
Mongolia_East_N	Vietnam_BA	Zhuang_Congjiang	0.007456	0.001966	3.793	66519
Dzungaria_EBA2	BaBanQinCen	Zhuang_Congjiang	0.005499	0.001448	3.798	117894
AR33K	Geolao_Duyun	Zhuang_Congjiang	0.005456	0.001436	3.799	186937
China_SEastAsia_Island_LN	Daur	Zhuang_Congjiang	0.006455	0.001699	3.8	15358
Thailand_BA	Miao	Zhuang_Congjiang	0.006566	0.001727	3.802	11535
Yiyang	Han_Nayong	Zhuang_Congjiang	0.002736	0.000719	3.805	57440
Thailand_IA.SG	Thailand_BA	Zhuang_Congjiang	0.025521	0.006703	3.807	6340
Chokhopani	GaoHuaHua	Zhuang_Congjiang	0.003567	0.000936	3.81	192260
Longlin	Miao_Duyun	Zhuang_Congjiang	0.003277	0.00086	3.811	46107
China_Upper_YR_IA	LaCen	Zhuang_Congjiang	0.004696	0.001232	3.813	158041
Vietnam_N	Oroqen	Zhuang_Congjiang	0.003611	0.000947	3.813	52680
AR19K	China_AR_IA	Zhuang_Congjiang	0.024583	0.006445	3.814	8195
Changhang	Vietnam_BA_DongSonCulture.SG	Zhuang_Congjiang	0.022413	0.005867	3.82	8681
Dzungaria_EBA1	Yao_Congjiang	Zhuang_Congjiang	0.002344	0.000613	3.821	196752
AR14K	GaoHuaHua	Zhuang_Congjiang	0.005207	0.001363	3.821	109013
China_SEastAsia_Island_LN	Mongolia_EBA_Ulgii_1	Zhuang_Congjiang	0.011854	0.003101	3.822	15067
Shenxian	Mongolia_LBA_Ulaanzukh_2	Zhuang_Congjiang	0.005376	0.001406	3.822	116926
China_Wuzhuangguoliang_LN.EC	Taiwan_Hanben_IA	Zhuang_Congjiang	0.005462	0.001429	3.823	16101
China_SEastAsia_Island_LN	LaCen	Zhuang_Congjiang	0.015987	0.004182	3.823	14403
Layi	Laos_LN_BA.SG	Zhuang_Congjiang	0.014002	0.003659	3.826	28095
Tarim_EMBA1	Dongxiang_Duyun	Zhuang_Congjiang	0.004107	0.001073	3.827	220317
China_AR_IA	China_AR_Xianbei_IA	Zhuang_Congjiang	0.03849	0.010055	3.828	3022
Shenxian	Oroqen	Zhuang_Congjiang	0.003055	0.000797	3.834	127502
Dzungaria_EBA2	GaoHuaHua	Zhuang_Congjiang	0.005454	0.001422	3.836	151662
Laos_Unknown.SG	Naxi	Zhuang_Congjiang	0.005847	0.001524	3.836	18516
Miao_Nayong	Bai_Nayong	Zhuang_Congjiang	0.002191	0.000571	3.837	220990
Ando	Dai	Zhuang_Congjiang	0.004898	0.001276	3.838	20217
Malaysia_Hoabinhian.WGC	Atayal_Taiwan	Zhuang_Congjiang	0.006836	0.00178	3.84	20688
Shenxian	Dushan	Zhuang_Congjiang	0.00933	0.002428	3.843	84984
Yondaedo	China_Upper_YR_IA	Zhuang_Congjiang	0.014209	0.003694	3.847	15706
China_YR_LBIA	China_SEastAsia_Island_LN	Zhuang_Congjiang	0.010027	0.002606	3.847	15070
Malaysia_Jehai.SG	Dongxiang_Duyun	Zhuang_Congjiang	0.00532	0.001382	3.848	219605
China_Miaozigou_MN	Dushan	Zhuang_Congjiang	0.011899	0.003088	3.853	36344
China_NEastAsia_Inland_EN	China_SEastAsia_Coastal_Historic	Zhuang_Congjiang	0.010292	0.002669	3.856	58317
Mongolia_EBA_Ulgii_1	Vietnam_LN.SG	Zhuang_Congjiang	0.006977	0.001807	3.862	62236
Changhang	Suila	Zhuang_Congjiang	0.014962	0.003865	3.871	21185
China_WLR_MN	Dushan	Zhuang_Congjiang	0.006582	0.0017	3.872	113980
China_SEastAsia_Island_LN	Naxi	Zhuang_Congjiang	0.006351	0.001639	3.874	15231
BaBanQinCen	Han_Congjiang	Zhuang_Congjiang	0.002574	0.000665	3.874	146857
Japan_HG_Jomon	Vietnam_BA	Zhuang_Congjiang	0.00721	0.001861	3.875	65929
Thailand_BA	Yi	Zhuang_Congjiang	0.007246	0.001869	3.877	11602
Suila	LaCen	Zhuang_Congjiang	0.006526	0.001683	3.878	118200
Tarim_EMBA2	China_Upper_YR_IA	Zhuang_Congjiang	0.012434	0.003207	3.878	23208
China_AR_IA	China_Miaozigou_MN	Zhuang_Congjiang	0.037973	0.009779	3.883	3583
China_SEastAsia_Coastal_LN	Malaysia_Jehai.SG	Zhuang_Congjiang	0.005569	0.001434	3.885	133574
LaCen	Thailand_IA.SG	Zhuang_Congjiang	0.007048	0.001814	3.885	84394
Kuma-Nishioda_Yayoi	China_YR_LBIA	Zhuang_Congjiang	0.017374	0.00447	3.886	5273
China_NEastAsia_Inland_EN	GaoHuaHua	Zhuang_Congjiang	0.005383	0.001385	3.888	157174
BaBanQinCen	Yao_Congjiang	Zhuang_Congjiang	0.002292	0.00059	3.888	147305
China_WLR_LN	Malaysia_Hoabinhian.WGC	Zhuang_Congjiang	0.016186	0.004161	3.89	17092
Yiyang	Baojianshan	Zhuang_Congjiang	0.011012	0.002831	3.89	51835
Nagabaka_early	Mongolian	Zhuang_Congjiang	0.019926	0.005116	3.895	1576
China_NEastAsia_Coastal_EN	Layi	Zhuang_Congjiang	0.007841	0.002013	3.895	37768
Malaysia_historical.WGC	Mongolia_North_N	Zhuang_Congjiang	0.009056	0.002325	3.895	28263
Yokchido	Longlin	Zhuang_Congjiang	0.025225	0.006474	3.897	9458
Rhirhi	LaCen	Zhuang_Congjiang	0.004506	0.001156	3.897	162025
Layi	Mongolia_LBA_MongunTaiga_3	Zhuang_Congjiang	0.008778	0.002251	3.899	37476
China_AR_Xianbei_IA	Shui_Duyun	Zhuang_Congjiang	0.003643	0.000934	3.9	56107
LaCen	Vietnam_LN.SG	Zhuang_Congjiang	0.008855	0.00227	3.901	50510
Malaysia_historical.WGC	Mongolia_LBA_CenterWest_4	Zhuang_Congjiang	0.007631	0.001956	3.902	29782
China_YR_MN	Vietnam_BA_DongSonCulture.SG	Zhuang_Congjiang	0.00633	0.001622	3.903	68717
China_YR_LBIA	Malaysia_LN.SG	Zhuang_Congjiang	0.003862	0.000989	3.904	173924
China_Wuzhuangguoliang_LN.EC	Thailand_IA.SG	Zhuang_Congjiang	0.016864	0.004315	3.908	8307
Kyang	Laos_Unknown.SG	Zhuang_Congjiang	0.009261	0.002369	3.909	18417
Malaysia_historical.WGC	Bai_Nayong	Zhuang_Congjiang	0.007141	0.001827	3.91	30220
Samdzong	GaoHuaHua	Zhuang_Congjiang	0.002724	0.000696	3.912	194062
Changhang	Vietnam_N	Zhuang_Congjiang	0.022633	0.005783	3.914	8890
China_Upper_YR_IA	BaBanQinCen	Zhuang_Congjiang	0.004232	0.00108	3.917	142372
Malaysia_LN.SG	Mongolia_East_N	Zhuang_Congjiang	0.005777	0.001474	3.918	153877
China_Miaozigou_MN	Paiwan_Taiwan	Zhuang_Congjiang	0.00379	0.000967	3.92	65303
Shenxian	Han_Duyun	Zhuang_Congjiang	0.002372	0.000605	3.922	126931
Changhang	Geolao_Duyun	Zhuang_Congjiang	0.010524	0.002679	3.928	26867
China_AR_IA	AR14K	Zhuang_Congjiang	0.024015	0.006114	3.928	6622
Laos_BA.WGC	Han_Duyun	Zhuang_Congjiang	0.003049	0.000776	3.928	60765
Vietnam_N	Miao	Zhuang_Congjiang	0.003133	0.000797	3.929	52263
Dongxiang_Duyun	Shui_Duyun	Zhuang_Congjiang	0.002394	0.000609	3.929	220979
Chokhopani	Dongxiang_Duyun	Zhuang_Congjiang	0.004034	0.001026	3.932	220486
China_AR_EN	China_SEastAsia_Coastal_LN	Zhuang_Congjiang	0.008417	0.002141	3.932	47093
Yiyang	Naxi	Zhuang_Congjiang	0.003938	0.001002	3.932	56922
Ando	Yi_Nayong	Zhuang_Congjiang	0.011398	0.002898	3.933	19879
China_SEastAsia_Coastal_EN	Bai_Nayong	Zhuang_Congjiang	0.003947	0.001004	3.933	137756
China_Wuzhuangguoliang_LN.EC	Baojianshan	Zhuang_Congjiang	0.016176	0.004111	3.935	12844
Vietnam_LN.SG	Vietnam_N	Zhuang_Congjiang	0.016636	0.004224	3.938	17294
Miao_Nayong	Tujia_Congjiang	Zhuang_Congjiang	0.002848	0.000722	3.945	220480
Laos_BA.WGC	Mongolia_LBA_Ulaanzukh_2	Zhuang_Congjiang	0.008795	0.002228	3.948	47737
Shenxian	Mongolia_North_N	Zhuang_Congjiang	0.004557	0.001154	3.949	124330
Suila	China_AR_IA	Zhuang_Congjiang	0.025945	0.006565	3.952	8071
Dzungaria_EBA1	Layi	Zhuang_Congjiang	0.011514	0.002913	3.953	34718
LaCen	Miao_Congjiang	Zhuang_Congjiang	0.001431	0.000362	3.953	168030
Layi	Mongolia_EBA_Chemurchek_2	Zhuang_Congjiang	0.011676	0.002953	3.954	35641
China_AR_IA	Miao_Congjiang	Zhuang_Congjiang	0.004798	0.001213	3.956	11735
Yondaedo	Miao_Congjiang	Zhuang_Congjiang	0.003884	0.000982	3.957	16666
Layi	Miao_Duyun	Zhuang_Congjiang	0.003471	0.000876	3.961	38922
China_SEastAsia_Coastal_EN	GaoHuaHua	Zhuang_Congjiang	0.005336	0.001346	3.964	129046
Bai_Nayong	Zhuang_Duyun	Zhuang_Congjiang	0.003562	0.000898	3.966	219415
Ando	Rhirhi	Zhuang_Congjiang	0.012036	0.003034	3.967	19918
China_Tianyuan	Miao_Longli	Zhuang_Congjiang	0.002557	0.000644	3.97	176448
AR14K	Vietnam_BA_DongSonCulture.SG	Zhuang_Congjiang	0.011009	0.002772	3.971	33787
Rhirhi	Vietnam_BA	Zhuang_Congjiang	0.00671	0.001689	3.974	68471
Thailand_IA.SG	Vietnam_N	Zhuang_Congjiang	0.012682	0.003188	3.978	27985
Tarim_EMBA2	Laos_LN_BA.SG	Zhuang_Congjiang	0.017418	0.004377	3.979	17797
Longlin	Vietnam_N	Zhuang_Congjiang	0.01719	0.004316	3.983	16669
China_Xinjiang_IA.SG	Vietnam_BA	Zhuang_Congjiang	0.010133	0.002541	3.988	49850
Shenxian	Chuanqing_Nayong	Zhuang_Congjiang	0.002154	0.00054	3.989	127907
Kuma-Nishioda_Yayoi	Chuanqing_Nayong	Zhuang_Congjiang	0.007477	0.001874	3.99	5433
China_AR_IA	China_WLR_MN	Zhuang_Congjiang	0.018842	0.004722	3.991	11287
Chokhopani	BaBanQinCen	Zhuang_Congjiang	0.004067	0.001019	3.992	146983
Tarim_EMBA1	Zhuang_Duyun	Zhuang_Congjiang	0.004632	0.00116	3.994	220356
Shenxian	Miao_Duyun	Zhuang_Congjiang	0.002387	0.000597	3.996	126506
Layi	Mongolia_LBA_CenterWest_5	Zhuang_Congjiang	0.010405	0.002604	3.996	37977
China_Miaozigou_MN	Miao_Longli	Zhuang_Congjiang	0.003019	0.000755	3.998	65551
Ando	Mongolia_EBA_Chemurchek_2	Zhuang_Congjiang	0.013729	0.003429	4.003	18946
Mongolia_EIA_Sagly_4	Zhuang_Duyun	Zhuang_Congjiang	0.003005	0.00075	4.006	224602
Suila	GaoHuaHua	Zhuang_Congjiang	0.006008	0.001499	4.008	131697
China_SEastAsia_Coastal_LN	Laos_BA.WGC	Zhuang_Congjiang	0.010659	0.002656	4.013	34331
Mongolia_LBA_Ulaanzukh_2	Dongxiang_Duyun	Zhuang_Congjiang	0.004219	0.001051	4.015	182540
Thailand_BA	Oroqen	Zhuang_Congjiang	0.008154	0.002029	4.018	11629
China_AR_EN	China_SEastAsia_Coastal_Historic	Zhuang_Congjiang	0.016393	0.004079	4.019	21992
China_SEastAsia_Island_LN	Mongolia_LBA_CenterWest_5	Zhuang_Congjiang	0.014912	0.003707	4.022	15151
Baojianshan	Shui_Duyun	Zhuang_Congjiang	0.003098	0.00077	4.023	159763
Malaysia_Jehai.SG	Yi_Nayong	Zhuang_Congjiang	0.005358	0.001332	4.024	219622
Taejungni	Mongolia_LBA_Khovsgol_6	Zhuang_Congjiang	0.026823	0.006662	4.026	1874
China_NEastAsia_Coastal_EN	Malaysia_LN.SG	Zhuang_Congjiang	0.004733	0.001176	4.026	162781
China_WLR_BA	Vietnam_BA_DongSonCulture.SG	Zhuang_Congjiang	0.010617	0.002637	4.026	38222
China_SEastAsia_Coastal_EN	Laos_Unknown.SG	Zhuang_Congjiang	0.02003	0.004975	4.026	11841
China_AR_EN	Laos_Unknown.SG	Zhuang_Congjiang	0.029125	0.007229	4.029	6035
Taiwan_Hanben_IA	GaoHuaHua	Zhuang_Congjiang	0.002228	0.000553	4.029	194134
Longlin	Yao_Congjiang	Zhuang_Congjiang	0.004871	0.001209	4.03	45810
LaCen	Vietnam_N	Zhuang_Congjiang	0.009452	0.002345	4.031	46208
Mongolia_East_N	Vietnam_N	Zhuang_Congjiang	0.008164	0.002025	4.032	50351
Shenxian	Vietnam_BA_DongSonCulture.SG	Zhuang_Congjiang	0.011349	0.002814	4.033	39243
Kuma-Nishioda_Yayoi	China_YR_MN	Zhuang_Congjiang	0.023489	0.005818	4.037	5291
LaCen	Mongolia_MBA_Munkhkhairkhan_1	Zhuang_Congjiang	0.005141	0.001271	4.045	157953
Vietnam_N	Naxi	Zhuang_Congjiang	0.00372	0.00092	4.045	52329
Changhang	Laos_LN_BA.SG	Zhuang_Congjiang	0.017484	0.004321	4.046	19668
GaoHuaHua	Han_Longli	Zhuang_Congjiang	0.001644	0.000406	4.046	195479
Mongolia_EBA_Ulgii_1	Miao_Nayong	Zhuang_Congjiang	0.002408	0.000595	4.049	200709
China_Xinjiang_IA.SG	Miao_Nayong	Zhuang_Congjiang	0.003029	0.000748	4.05	156388
Vietnam_LN.SG	Yao_Congjiang	Zhuang_Congjiang	0.003468	0.000856	4.05	69035
China_Xinjiang_IA.SG	Yao_Congjiang	Zhuang_Congjiang	0.002621	0.000646	4.056	157010
China_Wuzhuangguoliang_LN.EC	Paiwan_Taiwan	Zhuang_Congjiang	0.006092	0.001502	4.056	15912
Mongolia_EBA_Ulgii_1	Thailand_BA	Zhuang_Congjiang	0.015519	0.003825	4.058	11285
Laos_Unknown.SG	Oroqen	Zhuang_Congjiang	0.006413	0.001578	4.063	18641
Changhang	Tujia_Congjiang	Zhuang_Congjiang	0.009539	0.002347	4.065	26994
Ando	Bouyei_Longli	Zhuang_Congjiang	0.004158	0.001021	4.073	20434
BaBanQinCen	Laos_BA.WGC	Zhuang_Congjiang	0.01023	0.002511	4.074	38177
Malaysia_LN.SG	Mongolia_LBA_Ulaanzukh_2	Zhuang_Congjiang	0.005471	0.001342	4.077	145823
China_NEastAsia_Coastal_EN	Dongxiang_Duyun	Zhuang_Congjiang	0.00374	0.000916	4.082	204339
ARpost9K	Thailand_BA	Zhuang_Congjiang	0.015853	0.003882	4.083	10268
Ando	Lubrak	Zhuang_Congjiang	0.017925	0.004389	4.084	15880
Yondaedo	Yi_Nayong	Zhuang_Congjiang	0.013902	0.003402	4.086	16051
Yiyang	Mongolia_MBA_Munkhkhairkhan_1	Zhuang_Congjiang	0.008528	0.002086	4.088	55539
China_SEastAsia_Island_LN	Baojianshan	Zhuang_Congjiang	0.020379	0.004983	4.09	14470
ARpost9K	Malaysia_LN.SG	Zhuang_Congjiang	0.005368	0.001311	4.094	129632
Baojianshan	Yao_Congjiang	Zhuang_Congjiang	0.003125	0.000763	4.097	159869
China_WLR_MN	Laos_BA.WGC	Zhuang_Congjiang	0.00938	0.002288	4.1	59339
Yao_Congjiang	Yi_Nayong	Zhuang_Congjiang	0.002584	0.00063	4.101	220819
China_AR_IA	Bouyei_Duyun	Zhuang_Congjiang	0.006074	0.001481	4.102	11556
China_HMMH_MN	Vietnam_BA_DongSonCulture.SG	Zhuang_Congjiang	0.011313	0.002754	4.107	44066
Longlin	Vietnam_BA	Zhuang_Congjiang	0.016187	0.003941	4.108	21034
China_AR_EN	Miao_Nayong	Zhuang_Congjiang	0.004328	0.001053	4.109	70982
GaoHuaHua	Han_Duyun	Zhuang_Congjiang	0.00177	0.000431	4.109	194663
Shenxian	Malaysia_Jehai.SG	Zhuang_Congjiang	0.008103	0.001972	4.11	124758
Mongolia_East_N	Shui_Duyun	Zhuang_Congjiang	0.002275	0.000553	4.111	194915
China_AR_EN	China_Wuzhuangguoliang_LN.EC	Zhuang_Congjiang	0.025601	0.006226	4.112	5536
China_SEastAsia_Island_LN	Yi	Zhuang_Congjiang	0.006439	0.001562	4.122	15284
China_AR_Xianbei_IA	China_SEastAsia_Island_EN	Zhuang_Congjiang	0.010657	0.002584	4.124	46391
China_Wuzhuangguoliang_LN.EC	China_Miaozigou_MN	Zhuang_Congjiang	0.026207	0.00635	4.127	5040
AR33K	China_SEastAsia_Island_LN	Zhuang_Congjiang	0.020984	0.005083	4.128	13066
Vietnam_N	Daur	Zhuang_Congjiang	0.003782	0.000916	4.131	52733
Samdzong	Malaysia_historical.WGC	Zhuang_Congjiang	0.00773	0.00187	4.135	30758
Malaysia_Jehai.SG	Han_Congjiang	Zhuang_Congjiang	0.003631	0.000878	4.135	221187
Malaysia_historical.WGC	Mongolia_LBA_MongunTaiga_3	Zhuang_Congjiang	0.011898	0.002875	4.138	26876
AR14K	Malaysia_LN.SG	Zhuang_Congjiang	0.007679	0.001852	4.146	89543
Shenxian	Laos_LN_BA.SG	Zhuang_Congjiang	0.009423	0.002273	4.146	90454
Tarim_EMBA2	China_WLR_BA	Zhuang_Congjiang	0.020576	0.00496	4.148	14230
China_Miaozigou_MN	China_SEastAsia_Island_EN	Zhuang_Congjiang	0.009337	0.002251	4.149	54335
China_Shimao_LN	Longlin	Zhuang_Congjiang	0.009087	0.00219	4.149	45248
Thailand_IA.SG	Yao_Congjiang	Zhuang_Congjiang	0.002957	0.000712	4.15	114810
China_Upper_YR_LN	Dushan	Zhuang_Congjiang	0.005501	0.001325	4.151	113851
China_HMMH_MN	Yao_Congjiang	Zhuang_Congjiang	0.0033	0.000795	4.152	131254
China_SEastAsia_Island_LN	Xibo	Zhuang_Congjiang	0.00677	0.00163	4.153	15421
China_SEastAsia_Island_LN	BaBanQinCen	Zhuang_Congjiang	0.016323	0.00393	4.154	13890
Longlin	Laos_BA.WGC	Zhuang_Congjiang	0.023894	0.005752	4.154	11264
Suila	Tarim_EMBA2	Zhuang_Congjiang	0.020772	0.004998	4.156	16747
China_YR_LBIA	Zhuang_Duyun	Zhuang_Congjiang	0.003153	0.000758	4.158	218838
Laos_LN_BA.SG	Zhuang_Duyun	Zhuang_Congjiang	0.006154	0.00148	4.158	159351
Vietnam_BA	Chuanqing_Nayong	Zhuang_Congjiang	0.002746	0.00066	4.158	70044
China_SEastAsia_Island_LN	Japanese	Zhuang_Congjiang	0.005794	0.001392	4.163	15462
Laos_Unknown.SG	Vietnam_BA_DongSonCulture.SG	Zhuang_Congjiang	0.030842	0.007409	4.163	5984
BaBanQinCen	Vietnam_BA_DongSonCulture.SG	Zhuang_Congjiang	0.009939	0.002387	4.164	45870
Mongolia_LBA_CenterWest_5	Vietnam_BA	Zhuang_Congjiang	0.007719	0.001854	4.164	68440
Tarim_EMBA2	Bouyei_Duyun	Zhuang_Congjiang	0.004113	0.000987	4.165	24337
Changhang	China_WLR_BA	Zhuang_Congjiang	0.018158	0.004358	4.167	16028
Yiyang	Miao_Duyun	Zhuang_Congjiang	0.003341	0.0008	4.179	56878
Dzungaria_EBA2	Vietnam_BA	Zhuang_Congjiang	0.010894	0.002603	4.184	55723
Lubrak	GaoHuaHua	Zhuang_Congjiang	0.005524	0.00132	4.185	135535
Kyang	Malaysia_historical.WGC	Zhuang_Congjiang	0.008058	0.001925	4.185	30626
Changhang	Yokchido	Zhuang_Congjiang	0.035193	0.008406	4.187	5750
China_YR_LN	GaoHuaHua	Zhuang_Congjiang	0.002688	0.000642	4.189	192725
Laos_BA.WGC	Thailand_IA.SG	Zhuang_Congjiang	0.013663	0.003261	4.19	31251
China_YR_MN	BaBanQinCen	Zhuang_Congjiang	0.004076	0.000972	4.192	146032
Paiwan_Taiwan	Dongxiang_Duyun	Zhuang_Congjiang	0.002724	0.00065	4.192	220968
Yondaedo	Bouyei_Longli	Zhuang_Congjiang	0.004883	0.001165	4.193	16474
Laos_BA.WGC	Mongolia_EIA_SlabGrave_1	Zhuang_Congjiang	0.005823	0.001388	4.194	58691
China_AR_EN	Thailand_IA.SG	Zhuang_Congjiang	0.01195	0.002849	4.195	37174
Dushan	Han_Nayong	Zhuang_Congjiang	0.002442	0.000582	4.196	117037
Ando	Dong_Congjiang	Zhuang_Congjiang	0.00338	0.000805	4.197	20802
Ando	Bai_Nayong	Zhuang_Congjiang	0.009111	0.002171	4.197	19938
Yokchido	Vietnam_BA_DongSonCulture.SG	Zhuang_Congjiang	0.021202	0.00505	4.198	11563
Tarim_EMBA2	Paiwan_Taiwan	Zhuang_Congjiang	0.006279	0.001495	4.199	24040
Dushan	Vietnam_LN.SG	Zhuang_Congjiang	0.013128	0.003127	4.199	36212
Laos_Unknown.SG	Mongolia_North_N	Zhuang_Congjiang	0.011968	0.00285	4.2	17551
Yokchido	Yi_Nayong	Zhuang_Congjiang	0.010716	0.002551	4.201	33641
Nagabaka_late	China_SEastAsia_Coastal_Historic	Zhuang_Congjiang	0.012455	0.002965	4.201	43036
Shenxian	Miao_Congjiang	Zhuang_Congjiang	0.001819	0.000433	4.204	129006
Samdzong	Laos_Unknown.SG	Zhuang_Congjiang	0.009998	0.002373	4.213	18495
Kuma-Nishioda_Yayoi	China_YR_LN	Zhuang_Congjiang	0.016185	0.003833	4.222	5326
GaoHuaHua	Dongxiang_Duyun	Zhuang_Congjiang	0.004669	0.001106	4.223	190791
Lubrak	BaBanQinCen	Zhuang_Congjiang	0.006443	0.001525	4.225	112541
Yondaedo	Mongolia_LBA_Ulaanzukh_2	Zhuang_Congjiang	0.01564	0.003701	4.226	14903
Malaysia_Hoabinhian.WGC	Chuanqing_Nayong	Zhuang_Congjiang	0.004574	0.001081	4.23	21075
Laos_Unknown.SG	Han_Longli	Zhuang_Congjiang	0.004902	0.001159	4.231	18629
China_SEastAsia_Island_LN	Vietnam_N	Zhuang_Congjiang	0.027784	0.006565	4.232	6758
Japan_HG_Jomon	Malaysia_historical.WGC	Zhuang_Congjiang	0.012934	0.003055	4.234	24575
Vietnam_BA_DongSonCulture.SG	Yao_Congjiang	Zhuang_Congjiang	0.003601	0.000851	4.234	69416
Ando	China_WLR_LN	Zhuang_Congjiang	0.016351	0.003858	4.238	17520
Samdzong	Shenxian	Zhuang_Congjiang	0.004287	0.001011	4.24	126554
China_NEastAsia_Coastal_EN	Laos_BA.WGC	Zhuang_Congjiang	0.007286	0.001718	4.24	54691
Laos_Hoabinhian.SG	Tujia_Congjiang	Zhuang_Congjiang	0.006864	0.001618	4.243	85557
Mongolia_LBA_MongunTaiga_3	Miao_Nayong	Zhuang_Congjiang	0.002781	0.000656	4.243	200479
China_SEastAsia_Island_LN	Mongolia_LBA_MongunTaiga_3	Zhuang_Congjiang	0.014131	0.003329	4.244	15164
Vietnam_BA_DongSonCulture.SG	Geolao_Duyun	Zhuang_Congjiang	0.006574	0.001548	4.246	68559
Tarim_EMBA2	China_YR_MN	Zhuang_Congjiang	0.012438	0.002928	4.248	23893
Ando	China_SEastAsia_Coastal_Historic	Zhuang_Congjiang	0.027285	0.006422	4.249	8266
Kuma-Nishioda_Yayoi	Mongolia_North_N	Zhuang_Congjiang	0.018722	0.004404	4.251	5278
China_Upper_YR_LN	China_SEastAsia_Island_LN	Zhuang_Congjiang	0.013114	0.003085	4.251	14964
Vietnam_LN.SG	Shui_Duyun	Zhuang_Congjiang	0.003496	0.000822	4.252	68981
Kuma-Nishioda_Yayoi	Samdzong	Zhuang_Congjiang	0.017025	0.004002	4.254	5360
China_SEastAsia_Coastal_Historic	Miao_Congjiang	Zhuang_Congjiang	0.002297	0.00054	4.254	64712
China_AR_Xianbei_IA	Thailand_IA.SG	Zhuang_Congjiang	0.013684	0.003215	4.256	29211
China_WLR_LN	Dushan	Zhuang_Congjiang	0.007477	0.001756	4.257	100590
China_SEastAsia_Coastal_LN	Geolao_Duyun	Zhuang_Congjiang	0.004666	0.001096	4.258	132915
Ando	Shui_Duyun	Zhuang_Congjiang	0.005981	0.001404	4.259	20085
Tarim_EMBA1	Layi	Zhuang_Congjiang	0.010108	0.002373	4.259	38932
Dzungaria_EBA1	Shenxian	Zhuang_Congjiang	0.007338	0.001723	4.259	113073
AR33K	GaoHuaHua	Zhuang_Congjiang	0.006316	0.001481	4.264	170605
Miao_Congjiang	Zhuang_Duyun	Zhuang_Congjiang	0.0015	0.000352	4.266	226769
China_AR_IA	China_YR_MN	Zhuang_Congjiang	0.018063	0.004225	4.276	11299
Vietnam_N	Miao_Duyun	Zhuang_Congjiang	0.003056	0.000713	4.283	52273
China_Shimao_LN	BaBanQinCen	Zhuang_Congjiang	0.004601	0.001074	4.285	145177
Vietnam_BA	Han_Duyun	Zhuang_Congjiang	0.003253	0.000759	4.288	69566
[truncated: 5,877 more rows]
