# Supplementary material for: Extensive genetic admixture between Tai-Kadai-speaking people and their neighbours in the northeastern region of the Yungui Plateau inferred from genome-wide variations
Source: BMC Genomics. 2023 Jun 12;24:317. doi: 10.1186/s12864-023-09412-3 (PMC10259048; doi:10.1186/s12864-023-09412-3)
Supplement: Supplementary file 7 — Supplementary Material 7 [file 12864_2023_9412_MOESM7_ESM.xlsx]

## Sheet: Sheet1
Table S7. qpAdm-based ancestral admixture proportion in Zhuang_Congjiang/Dong_Congjiang via two-way admixture models
Studied populations	Source1	Source2	Outgroups	Proportion1	Proportion2	SE	P_rank1	pnest
Dong_Congjiang	China_AR_EN	Atayal_Taiwan	Laos_Hoabinhian.SG	0.47	0.53	0.034	0.0769694	0
Dong_Congjiang	China_AR_EN	Paiwan_Taiwan	Laos_Hoabinhian.SG	0.506	0.494	0.032	0.259606	0
Dong_Congjiang	China_AR_EN	Paiwan_Taiwan	AR33K	0.499	0.501	0.032	0.121258	0
Dong_Congjiang	China_AR_EN	Yiyang	AR33K	0.264	0.736	0.078	0.0814965	0.00362701
Dong_Congjiang	China_AR_EN	Yiyang	Tarim_EMBA1	0.251	0.749	0.072	0.0790536	0.00311931
Dong_Congjiang	China_AR_EN	Yiyang	Laos_Hoabinhian.SG	0.277	0.723	0.077	0.0991235	0.00269094
Dong_Congjiang	China_Shimao_LN	Paiwan_Taiwan	Tarim_EMBA1	0.577	0.423	0.029	0.103791	0
Dong_Congjiang	China_Shimao_LN	Paiwan_Taiwan	Laos_Hoabinhian.SG	0.574	0.426	0.03	0.0622302	0
Dong_Congjiang	China_Shimao_LN	Paiwan_Taiwan	AR33K	0.576	0.424	0.03	0.0791376	0
Dong_Congjiang	China_Upper_YR_LN	Paiwan_Taiwan	Laos_Hoabinhian.SG	0.567	0.433	0.023	0.220771	0
Dong_Congjiang	China_Upper_YR_LN	Paiwan_Taiwan	AR33K	0.566	0.434	0.023	0.0957083	0
Dong_Congjiang	China_Upper_YR_LN	Paiwan_Taiwan	Tarim_EMBA1	0.562	0.438	0.022	0.120141	0
Dong_Congjiang	China_Upper_YR_LN	Atayal_Taiwan	Laos_Hoabinhian.SG	0.536	0.464	0.023	0.052913	0
Dong_Congjiang	China_YR_MN	Paiwan_Taiwan	Tarim_EMBA1	0.599	0.401	0.026	0.0849151	0
Dong_Congjiang	China_YR_MN	Paiwan_Taiwan	Laos_Hoabinhian.SG	0.594	0.406	0.026	0.0552594	0
Dong_Congjiang	Dadiwan_MN	Taiwan_Hanben_IA	Tarim_EMBA1	0.557	0.443	0.034	0.163722	0
Dong_Congjiang	Dadiwan_MN	Atayal_Taiwan	Tarim_EMBA1	0.553	0.447	0.033	0.573312	0
Dong_Congjiang	Dadiwan_MN	Atayal_Taiwan	Laos_Hoabinhian.SG	0.546	0.454	0.032	0.344082	0
Dong_Congjiang	Dadiwan_MN	Atayal_Taiwan	AR33K	0.549	0.451	0.033	0.296056	0
Dong_Congjiang	Dadiwan_MN	Paiwan_Taiwan	AR33K	0.583	0.417	0.031	0.453449	0
Dong_Congjiang	Dadiwan_MN	Paiwan_Taiwan	Tarim_EMBA1	0.587	0.413	0.032	0.721359	0
Dong_Congjiang	Dadiwan_MN	Paiwan_Taiwan	Laos_Hoabinhian.SG	0.581	0.419	0.031	0.401196	0
Dong_Congjiang	Dadiwan_MN	Yiyang	Tarim_EMBA1	0.338	0.662	0.094	0.0595184	0.00489373
Dong_Congjiang	Dadiwan_MN	Yiyang	Laos_Hoabinhian.SG	0.323	0.677	0.095	0.0538432	0.00703961
Dong_Congjiang	Zongri_LN	Paiwan_Taiwan	Laos_Hoabinhian.SG	0.468	0.532	0.023	0.0544587	0
Zhuang_Congjiang	China_YR_MN	Paiwan_Taiwan	Tarim_EMBA1	0.57	0.43	0.028	0.226186	0
Zhuang_Congjiang	China_YR_MN	Paiwan_Taiwan	Laos_Hoabinhian.SG	0.567	0.433	0.027	0.15207	0
Zhuang_Congjiang	China_Upper_YR_LN	Paiwan_Taiwan	AR33K	0.537	0.463	0.024	0.0515246	0
Zhuang_Congjiang	China_AR_EN	Atayal_Taiwan	Laos_Hoabinhian.SG	0.436	0.564	0.034	0.0706106	0
Zhuang_Congjiang	China_AR_EN	Paiwan_Taiwan	Laos_Hoabinhian.SG	0.477	0.523	0.033	0.150837	0
Zhuang_Congjiang	China_AR_EN	Paiwan_Taiwan	AR33K	0.47	0.53	0.032	0.108515	0
Zhuang_Congjiang	China_AR_EN	Yiyang	Laos_Hoabinhian.SG	0.221	0.779	0.081	0.137203	0.0173889
Zhuang_Congjiang	China_AR_EN	Yiyang	Tarim_EMBA1	0.198	0.802	0.073	0.121591	0.0182718
Zhuang_Congjiang	China_AR_EN	Yiyang	AR33K	0.215	0.785	0.08	0.133268	0.0182782
Zhuang_Congjiang	Chokhopani	Paiwan_Taiwan	AR33K	0.454	0.546	0.023	0.14964	0
Zhuang_Congjiang	Chokhopani	Paiwan_Taiwan	Laos_Hoabinhian.SG	0.452	0.548	0.022	0.118115	0
Zhuang_Congjiang	Dadiwan_MN	Atayal_Taiwan	AR33K	0.512	0.488	0.032	0.574215	0
Zhuang_Congjiang	Dadiwan_MN	Atayal_Taiwan	Laos_Hoabinhian.SG	0.51	0.49	0.032	0.441133	0
Zhuang_Congjiang	Dadiwan_MN	Atayal_Taiwan	Tarim_EMBA1	0.515	0.485	0.032	0.659985	0
Zhuang_Congjiang	Dadiwan_MN	Paiwan_Taiwan	AR33K	0.553	0.447	0.031	0.556028	0
Zhuang_Congjiang	Dadiwan_MN	Paiwan_Taiwan	Laos_Hoabinhian.SG	0.552	0.448	0.031	0.311147	0
Zhuang_Congjiang	Dadiwan_MN	Paiwan_Taiwan	Tarim_EMBA1	0.556	0.444	0.031	0.644599	0
Zhuang_Congjiang	Dadiwan_MN	Taiwan_Hanben_IA	Tarim_EMBA1	0.52	0.48	0.033	0.11325	0
Zhuang_Congjiang	Dadiwan_MN	Taiwan_Hanben_IA	AR33K	0.519	0.481	0.033	0.0756547	0
Zhuang_Congjiang	Dadiwan_MN	Yiyang	Tarim_EMBA1	0.268	0.732	0.098	0.10052	0.0254632
Zhuang_Congjiang	Dadiwan_MN	Yiyang	Laos_Hoabinhian.SG	0.258	0.742	0.098	0.0981246	0.0310689
Zhuang_Congjiang	Dadiwan_MN	Yiyang	AR33K	0.256	0.744	0.099	0.095902	0.0320666
Zhuang_Congjiang	Zongri_LN	Paiwan_Taiwan	Laos_Hoabinhian.SG	0.441	0.559	0.024	0.10924	0
Zhuang_Congjiang	Zongri_LN	Paiwan_Taiwan	Tarim_EMBA1	0.442	0.558	0.024	0.11557	0
Zhuang_Congjiang	Zongri_LN	Paiwan_Taiwan	AR33K	0.435	0.565	0.024	0.0675049	0
