# Supplementary material for: Extensive genetic admixture between Tai-Kadai-speaking people and their neighbours in the northeastern region of the Yungui Plateau inferred from genome-wide variations
Source: BMC Genomics. 2023 Jun 12;24:317. doi: 10.1186/s12864-023-09412-3 (PMC10259048; doi:10.1186/s12864-023-09412-3)
Supplement: Supplementary file 8 — Supplementary Material 8 [file 12864_2023_9412_MOESM8_ESM.xlsx]

## Sheet: Sheet1
Table S8. qpAdm-based ancestral admixture proportion in Zhuang_Congjiang/Dong_Congjiang via three-way admixture models
Studied populations	Source1	Source2	Source3	Additional Outgroups	Proportion1	Proportion2	Proportion3	SE1	SE2	SE3	P_rank2	pnest
Zhuang_Congjiang	AR13_10K	Thailand_IA	Paiwan_Taiwan	Laos_Hoabinhian.SG	0.085	0.553	0.362	0.062	0.112	0.066	0.085108	0.000795159
Zhuang_Congjiang	AR13_10K	Thailand_IA	Paiwan_Taiwan	AR33K	0.073	0.581	0.346	0.056	0.107	0.067	0.190813	0.0159293
Zhuang_Congjiang	AR14K	Shenxian	Cebuano_Philippines	AR33K	0.123	0.672	0.205	0.117	0.259	0.15	0.381277	3.57178e-05
Zhuang_Congjiang	AR14K	Laos_LN_BA.SG	Paiwan_Taiwan	Tarim_EMBA1	0.287	0.261	0.452	0.034	0.049	0.033	0.137777	3.5234e-12
Zhuang_Congjiang	AR14K	Laos_BA.WGC	Paiwan_Taiwan	Laos_Hoabinhian.SG	0.246	0.298	0.456	0.044	0.063	0.038	0.0850219	0.0383522
Zhuang_Congjiang	AR14K	Thailand_IA	Paiwan_Taiwan	Laos_Hoabinhian.SG	0.137	0.492	0.371	0.05	0.082	0.052	0.368985	1.82777e-05
Zhuang_Congjiang	AR14K	Laos_BA.WGC	Paiwan_Taiwan	Tarim_EMBA1	0.243	0.303	0.454	0.043	0.063	0.038	0.104892	0.000625926
Zhuang_Congjiang	AR14K	Thailand_IA	Atayal_Taiwan	Tarim_EMBA1	0.103	0.52	0.377	0.052	0.094	0.065	0.2016	0.000261648
Zhuang_Congjiang	AR14K	Longlin	Paiwan_Taiwan	Tarim_EMBA1	0.252	0.189	0.558	0.038	0.035	0.023	0.0769695	5.37845e-17
Zhuang_Congjiang	AR14K	Lahu	Atayal_Taiwan	AR33K	0.086	0.577	0.337	0.037	0.068	0.039	0.0596397	2.23943e-05
Zhuang_Congjiang	AR14K	Lahu	Atayal_Taiwan	Tarim_EMBA1	0.111	0.544	0.344	0.038	0.068	0.038	0.260923	6.57766e-26
Zhuang_Congjiang	AR14K	Lahu	Atayal_Taiwan	Laos_Hoabinhian.SG	0.11	0.549	0.34	0.037	0.065	0.037	0.358466	0.00445681
Zhuang_Congjiang	AR14K	Thailand_IA	Atayal_Taiwan	Laos_Hoabinhian.SG	0.107	0.501	0.391	0.055	0.093	0.062	0.115478	4.53024e-05
Zhuang_Congjiang	AR14K	Lahu	Paiwan_Taiwan	Laos_Hoabinhian.SG	0.142	0.535	0.323	0.036	0.063	0.035	0.597319	2.42419e-17
Zhuang_Congjiang	AR14K	Lahu	Paiwan_Taiwan	Tarim_EMBA1	0.143	0.531	0.326	0.037	0.064	0.035	0.538189	3.3647e-13
Zhuang_Congjiang	AR14K	Thailand_IA.SG	Paiwan_Taiwan	Tarim_EMBA1	0.2	0.329	0.472	0.043	0.056	0.028	0.155827	1.98332e-07
Zhuang_Congjiang	AR19K	Thailand_IA	Atayal_Taiwan	AR33K	0.137	0.515	0.348	0.072	0.101	0.065	0.249394	0.0111077
Zhuang_Congjiang	AR19K	Thailand_IA	Paiwan_Taiwan	AR33K	0.165	0.504	0.33	0.065	0.089	0.054	0.649266	3.40148e-09
Zhuang_Congjiang	AR19K	Thailand_IA	Paiwan_Taiwan	Laos_Hoabinhian.SG	0.202	0.456	0.342	0.064	0.084	0.05	0.640664	1.79616e-36
Zhuang_Congjiang	AR19K	Lahu	Paiwan_Taiwan	AR33K	0.176	0.511	0.313	0.074	0.107	0.042	0.0703532	2.81111e-05
Zhuang_Congjiang	AR19K	Thailand_IA	Paiwan_Taiwan	Tarim_EMBA1	0.175	0.501	0.324	0.069	0.092	0.055	0.544396	3.97771e-10
Zhuang_Congjiang	AR19K	Lahu	Paiwan_Taiwan	Laos_Hoabinhian.SG	0.193	0.497	0.31	0.054	0.077	0.034	0.533881	0.000646697
Zhuang_Congjiang	ARpost9K	Lahu	Atayal_Taiwan	Laos_Hoabinhian.SG	0.088	0.566	0.346	0.035	0.069	0.041	0.143428	0.000458272
Zhuang_Congjiang	ARpost9K	Thailand_IA	Atayal_Taiwan	Tarim_EMBA1	0.076	0.546	0.378	0.048	0.101	0.072	0.12821	0.00331445
Zhuang_Congjiang	ARpost9K	Thailand_IA	Paiwan_Taiwan	AR33K	0.095	0.542	0.363	0.045	0.089	0.06	0.372957	0.0135201
Zhuang_Congjiang	ARpost9K	Lahu	Paiwan_Taiwan	Laos_Hoabinhian.SG	0.121	0.547	0.332	0.037	0.07	0.039	0.190882	0.0108417
Zhuang_Congjiang	ARpost9K	Thailand_IA	Atayal_Taiwan	AR33K	0.062	0.57	0.369	0.047	0.105	0.076	0.112033	6.07731e-11
Zhuang_Congjiang	ARpost9K	Lahu	Paiwan_Taiwan	Tarim_EMBA1	0.114	0.555	0.331	0.037	0.072	0.04	0.120495	0.026557
Zhuang_Congjiang	ARpost9K	Thailand_IA.SG	Paiwan_Taiwan	AR33K	0.187	0.324	0.49	0.034	0.05	0.028	0.0879081	0.0064507
Zhuang_Congjiang	ARpost9K	Thailand_IA	Atayal_Taiwan	Laos_Hoabinhian.SG	0.073	0.533	0.393	0.053	0.107	0.072	0.0560575	3.62795e-10
Zhuang_Congjiang	ARpost9K	Thailand_IA	Paiwan_Taiwan	Laos_Hoabinhian.SG	0.107	0.514	0.379	0.051	0.095	0.06	0.17141	0.0174834
Zhuang_Congjiang	China_AR_EN	BaBanQinCen	Paiwan_Taiwan	AR33K	0.395	0.158	0.447	0.057	0.109	0.065	0.149146	7.87968e-14
Zhuang_Congjiang	China_AR_EN	BaBanQinCen	Atayal_Taiwan	Laos_Hoabinhian.SG	0.357	0.206	0.437	0.061	0.143	0.093	0.121096	0.0313825
Zhuang_Congjiang	China_AR_EN	Baojianshan	Atayal_Taiwan	AR33K	0.335	0.092	0.573	0.042	0.033	0.028	0.293163	7.0229e-37
Zhuang_Congjiang	China_AR_EN	Baojianshan	Paiwan_Taiwan	AR33K	0.36	0.106	0.534	0.04	0.033	0.026	0.797615	0.00943097
Zhuang_Congjiang	China_AR_EN	Baojianshan	Atayal_Taiwan	Laos_Hoabinhian.SG	0.337	0.098	0.565	0.041	0.032	0.029	0.552202	6.12615e-05
Zhuang_Congjiang	China_AR_EN	Dushan	Atayal_Taiwan	AR33K	0.339	0.102	0.559	0.049	0.048	0.03	0.126994	0.0493447
Zhuang_Congjiang	China_AR_EN	Dushan	Paiwan_Taiwan	Tarim_EMBA1	0.314	0.166	0.52	0.047	0.049	0.028	0.0693079	0.034141
Zhuang_Congjiang	China_AR_EN	Dushan	Atayal_Taiwan	Laos_Hoabinhian.SG	0.332	0.124	0.544	0.048	0.048	0.031	0.308234	0.00879496
Zhuang_Congjiang	China_AR_EN	Lahu	Paiwan_Taiwan	Tarim_EMBA1	0.175	0.474	0.351	0.065	0.109	0.05	0.152223	6.0563e-06
Zhuang_Congjiang	China_AR_EN	Lahu	Paiwan_Taiwan	AR33K	0.227	0.401	0.372	0.058	0.096	0.045	0.835062	0.0337216
Zhuang_Congjiang	China_AR_EN	Lahu	Atayal_Taiwan	Laos_Hoabinhian.SG	0.193	0.421	0.386	0.053	0.088	0.045	0.971273	6.76075e-11
Zhuang_Congjiang	China_AR_EN	Laos_BA.WGC	Atayal_Taiwan	Laos_Hoabinhian.SG	0.305	0.185	0.511	0.044	0.056	0.035	0.752288	2.71779e-12
Zhuang_Congjiang	China_AR_EN	Laos_BA.WGC	Paiwan_Taiwan	AR33K	0.329	0.196	0.475	0.045	0.057	0.033	0.93781	0.043191
Zhuang_Congjiang	China_AR_EN	Laos_LN_BA.SG	Paiwan_Taiwan	Tarim_EMBA1	0.332	0.199	0.469	0.04	0.055	0.035	0.162638	0.0354592
Zhuang_Congjiang	China_AR_EN	Laos_LN_BA.SG	Atayal_Taiwan	Tarim_EMBA1	0.298	0.202	0.5	0.042	0.059	0.037	0.0550166	1.50266e-07
Zhuang_Congjiang	China_AR_EN	Laos_LN_BA.SG	Paiwan_Taiwan	AR33K	0.357	0.175	0.468	0.039	0.051	0.033	0.899135	0.0113135
Zhuang_Congjiang	China_AR_EN	Laos_LN_BA.SG	Paiwan_Taiwan	Laos_Hoabinhian.SG	0.37	0.161	0.469	0.039	0.048	0.033	0.939782	3.54417e-08
Zhuang_Congjiang	China_AR_EN	Layi	Atayal_Taiwan	Laos_Hoabinhian.SG	0.197	0.448	0.355	0.117	0.216	0.112	0.506095	0.000699698
Zhuang_Congjiang	China_AR_EN	Layi	Paiwan_Taiwan	Laos_Hoabinhian.SG	0.239	0.413	0.349	0.093	0.159	0.08	0.814703	2.36704e-05
Zhuang_Congjiang	China_AR_EN	Layi	Paiwan_Taiwan	AR33K	0.266	0.331	0.403	0.181	0.297	0.122	0.173507	0.000780753
Zhuang_Congjiang	China_AR_EN	Longlin	Atayal_Taiwan	AR33K	0.309	0.113	0.577	0.047	0.039	0.028	0.3063	0.000877767
Zhuang_Congjiang	China_AR_EN	Longlin	Atayal_Taiwan	Laos_Hoabinhian.SG	0.313	0.117	0.57	0.046	0.037	0.028	0.512782	1.80456e-09
Zhuang_Congjiang	China_AR_EN	Shenxian	Paiwan_Taiwan	Laos_Hoabinhian.SG	0.22	0.495	0.284	0.134	0.261	0.134	0.564163	4.51172e-06
Zhuang_Congjiang	China_AR_EN	Thailand_BA	Atayal_Taiwan	AR33K	0.288	0.201	0.511	0.068	0.096	0.047	0.171377	8.01931e-06
Zhuang_Congjiang	China_AR_EN	Thailand_BA	Paiwan_Taiwan	AR33K	0.298	0.234	0.468	0.06	0.081	0.041	0.67635	0.00842254
Zhuang_Congjiang	China_AR_EN	Thailand_BA	Paiwan_Taiwan	Laos_Hoabinhian.SG	0.306	0.227	0.467	0.057	0.074	0.038	0.832045	8.1076e-27
Zhuang_Congjiang	China_AR_EN	Thailand_IA	Paiwan_Taiwan	Laos_Hoabinhian.SG	0.239	0.358	0.403	0.074	0.103	0.047	0.761602	0.00228273
Zhuang_Congjiang	China_AR_EN	Thailand_IA	Atayal_Taiwan	AR33K	0.196	0.385	0.419	0.081	0.121	0.058	0.401528	0.000777493
Zhuang_Congjiang	China_AR_EN	Thailand_IA	Atayal_Taiwan	Tarim_EMBA1	0.137	0.47	0.393	0.067	0.104	0.06	0.236522	0.04551
Zhuang_Congjiang	China_AR_EN	Thailand_IA	Paiwan_Taiwan	AR33K	0.215	0.395	0.389	0.069	0.099	0.049	0.866284	9.69899e-06
Zhuang_Congjiang	China_AR_EN	Thailand_IA.SG	Atayal_Taiwan	AR33K	0.278	0.205	0.517	0.049	0.06	0.031	0.611805	1.60575e-09
Zhuang_Congjiang	China_AR_EN	Thailand_IA.SG	Paiwan_Taiwan	AR33K	0.31	0.212	0.477	0.048	0.058	0.029	0.937925	0.0231893
Zhuang_Congjiang	China_AR_EN	Thailand_IA.SG	Paiwan_Taiwan	Laos_Hoabinhian.SG	0.326	0.188	0.486	0.052	0.06	0.029	0.772767	2.6618e-11
Zhuang_Congjiang	China_AR_EN	Thailand_IA.SG	Paiwan_Taiwan	Tarim_EMBA1	0.246	0.271	0.484	0.061	0.076	0.03	0.132069	5.74804e-07
Zhuang_Congjiang	China_AR_EN	Vietnam_BA	Paiwan_Taiwan	Laos_Hoabinhian.SG	0.35	0.202	0.447	0.08	0.124	0.056	0.33192	2.58042e-06
Zhuang_Congjiang	China_AR_EN	Vietnam_BA	Paiwan_Taiwan	AR33K	0.33	0.235	0.435	0.078	0.127	0.06	0.345043	7.86543e-08
Zhuang_Congjiang	China_AR_EN	Vietnam_BA	Paiwan_Taiwan	Tarim_EMBA1	0.258	0.342	0.4	0.07	0.121	0.062	0.114058	0.0304369
Zhuang_Congjiang	China_AR_EN	Vietnam_BA_DongSonCulture.SG	Paiwan_Taiwan	AR33K	0.332	0.213	0.456	0.05	0.069	0.037	0.673859	8.59112e-21
Zhuang_Congjiang	China_AR_EN	Vietnam_BA_DongSonCulture.SG	Atayal_Taiwan	AR33K	0.314	0.188	0.498	0.057	0.085	0.045	0.179962	7.97335e-08
Zhuang_Congjiang	China_AR_EN	Vietnam_BA_DongSonCulture.SG	Atayal_Taiwan	Laos_Hoabinhian.SG	0.337	0.156	0.507	0.052	0.073	0.041	0.214644	0.00528454
Zhuang_Congjiang	China_AR_EN	Vietnam_N	Atayal_Taiwan	AR33K	0.328	0.152	0.521	0.044	0.057	0.036	0.25975	0.000246096
Zhuang_Congjiang	China_AR_EN	Vietnam_N	Paiwan_Taiwan	Laos_Hoabinhian.SG	0.36	0.164	0.477	0.042	0.051	0.032	0.874705	6.17416e-05
Zhuang_Congjiang	China_AR_EN	Yiyang	Paiwan_Taiwan	Laos_Hoabinhian.SG	0.358	0.308	0.334	0.081	0.207	0.136	0.354918	0.0271401
Zhuang_Congjiang	China_AR_EN	Yiyang	Cebuano_Philippines	AR33K	0.29	0.524	0.186	0.086	0.211	0.139	0.148748	2.94702e-09
Zhuang_Congjiang	China_AR_EN	Yiyang	Cebuano_Philippines	Laos_Hoabinhian.SG	0.291	0.526	0.183	0.088	0.219	0.147	0.145902	0.000927062
Zhuang_Congjiang	China_Shimao_LN	Baojianshan	Paiwan_Taiwan	Tarim_EMBA1	0.431	0.092	0.478	0.045	0.032	0.027	0.074233	1.35123e-05
Zhuang_Congjiang	China_Shimao_LN	Dushan	Paiwan_Taiwan	Laos_Hoabinhian.SG	0.4	0.137	0.462	0.053	0.046	0.027	0.108291	3.46605e-14
Zhuang_Congjiang	China_Shimao_LN	Dushan	Paiwan_Taiwan	Tarim_EMBA1	0.401	0.135	0.464	0.053	0.046	0.027	0.0907234	9.39732e-08
Zhuang_Congjiang	China_Shimao_LN	Dushan	Paiwan_Taiwan	AR33K	0.42	0.116	0.464	0.056	0.046	0.028	0.0752802	4.69504e-08
Zhuang_Congjiang	China_Shimao_LN	Lahu	Atayal_Taiwan	Tarim_EMBA1	0.197	0.447	0.356	0.07	0.1	0.039	0.275579	5.1956e-05
Zhuang_Congjiang	China_Shimao_LN	Lahu	Atayal_Taiwan	Laos_Hoabinhian.SG	0.199	0.445	0.356	0.072	0.102	0.04	0.35878	0.00499599
Zhuang_Congjiang	China_Shimao_LN	Lahu	Atayal_Taiwan	AR33K	0.211	0.428	0.361	0.071	0.101	0.039	0.302599	1.90263e-19
Zhuang_Congjiang	China_Shimao_LN	Lahu	Paiwan_Taiwan	AR33K	0.254	0.41	0.336	0.069	0.096	0.036	0.45821	1.59516e-05
Zhuang_Congjiang	China_Shimao_LN	Lahu	Paiwan_Taiwan	Tarim_EMBA1	0.243	0.423	0.334	0.07	0.098	0.037	0.384603	0.00602261
Zhuang_Congjiang	China_Shimao_LN	Laos_BA.WGC	Paiwan_Taiwan	Tarim_EMBA1	0.377	0.197	0.426	0.051	0.057	0.031	0.461579	5.97194e-23
Zhuang_Congjiang	China_Shimao_LN	Laos_BA.WGC	Atayal_Taiwan	Laos_Hoabinhian.SG	0.345	0.189	0.466	0.061	0.067	0.034	0.107236	0.000185788
Zhuang_Congjiang	China_Shimao_LN	Laos_BA.WGC	Paiwan_Taiwan	Laos_Hoabinhian.SG	0.384	0.185	0.431	0.058	0.065	0.031	0.198707	5.81448e-17
Zhuang_Congjiang	China_Shimao_LN	Laos_BA.WGC	Atayal_Taiwan	Tarim_EMBA1	0.335	0.203	0.461	0.055	0.06	0.034	0.196228	0.0126862
Zhuang_Congjiang	China_Shimao_LN	Laos_LN_BA.SG	Atayal_Taiwan	Laos_Hoabinhian.SG	0.393	0.143	0.463	0.047	0.05	0.031	0.0776244	0.000278491
Zhuang_Congjiang	China_Shimao_LN	Layi	Atayal_Taiwan	Laos_Hoabinhian.SG	0.181	0.52	0.298	0.152	0.248	0.113	0.4215	0.0156462
Zhuang_Congjiang	China_Shimao_LN	Layi	Paiwan_Taiwan	Tarim_EMBA1	0.19	0.523	0.288	0.156	0.231	0.091	0.579494	0.0439792
Zhuang_Congjiang	China_Shimao_LN	Layi	Paiwan_Taiwan	Laos_Hoabinhian.SG	0.232	0.473	0.296	0.123	0.186	0.08	0.6549	0.0479968
Zhuang_Congjiang	China_Shimao_LN	Layi	Paiwan_Taiwan	AR33K	0.258	0.41	0.332	0.192	0.267	0.087	0.145289	1.51598e-05
Zhuang_Congjiang	China_Shimao_LN	Longlin	Paiwan_Taiwan	Tarim_EMBA1	0.379	0.129	0.492	0.05	0.035	0.028	0.306751	1.72028e-35
Zhuang_Congjiang	China_Shimao_LN	Longlin	Atayal_Taiwan	Laos_Hoabinhian.SG	0.358	0.112	0.529	0.06	0.039	0.033	0.0575595	0.0257445
Zhuang_Congjiang	China_Shimao_LN	Longlin	Atayal_Taiwan	AR33K	0.362	0.109	0.529	0.065	0.042	0.034	0.0512838	1.36364e-05
Zhuang_Congjiang	China_Shimao_LN	Shenxian	Paiwan_Taiwan	Laos_Hoabinhian.SG	0.227	0.54	0.233	0.125	0.21	0.098	0.56791	0.0225037
Zhuang_Congjiang	China_Shimao_LN	Thailand_BA	Paiwan_Taiwan	Laos_Hoabinhian.SG	0.355	0.207	0.437	0.084	0.095	0.035	0.087191	7.10852e-15
Zhuang_Congjiang	China_Shimao_LN	Thailand_BA	Paiwan_Taiwan	Tarim_EMBA1	0.353	0.207	0.44	0.088	0.098	0.034	0.0776423	0.00748515
Zhuang_Congjiang	China_Shimao_LN	Thailand_IA	Atayal_Taiwan	AR33K	0.205	0.419	0.376	0.078	0.103	0.055	0.375084	1.10077e-10
Zhuang_Congjiang	China_Shimao_LN	Thailand_IA	Atayal_Taiwan	Laos_Hoabinhian.SG	0.194	0.412	0.394	0.097	0.126	0.055	0.131762	0.00010374
Zhuang_Congjiang	China_Shimao_LN	Thailand_IA	Atayal_Taiwan	Tarim_EMBA1	0.201	0.424	0.376	0.073	0.098	0.055	0.373973	0.000517811
Zhuang_Congjiang	China_Shimao_LN	Thailand_IA.SG	Paiwan_Taiwan	Laos_Hoabinhian.SG	0.377	0.175	0.448	0.07	0.072	0.026	0.0672222	0.00059066
Zhuang_Congjiang	China_Shimao_LN	Thailand_IA.SG	Paiwan_Taiwan	AR33K	0.36	0.203	0.437	0.058	0.06	0.026	0.37426	0.00214884
Zhuang_Congjiang	China_Shimao_LN	Thailand_IA.SG	Paiwan_Taiwan	Tarim_EMBA1	0.328	0.23	0.442	0.06	0.062	0.025	0.42507	1.40444e-13
Zhuang_Congjiang	China_Shimao_LN	Vietnam_N	Paiwan_Taiwan	Tarim_EMBA1	0.418	0.149	0.433	0.05	0.054	0.029	0.0898643	1.75019e-15
Zhuang_Congjiang	China_Shimao_LN	Vietnam_N	Paiwan_Taiwan	AR33K	0.415	0.157	0.428	0.05	0.055	0.03	0.176824	8.78293e-13
Zhuang_Congjiang	China_Upper_YR_LN	Baojianshan	Paiwan_Taiwan	AR33K	0.478	0.048	0.473	0.046	0.033	0.024	0.0666512	1.38744e-06
Zhuang_Congjiang	China_Upper_YR_LN	Dushan	Paiwan_Taiwan	AR33K	0.472	0.062	0.466	0.054	0.046	0.023	0.0624976	0.000269776
Zhuang_Congjiang	China_Upper_YR_LN	Dushan	Paiwan_Taiwan	Laos_Hoabinhian.SG	0.452	0.084	0.463	0.054	0.049	0.023	0.100566	0.00946016
Zhuang_Congjiang	China_Upper_YR_LN	Lahu	Atayal_Taiwan	Laos_Hoabinhian.SG	0.245	0.373	0.382	0.107	0.151	0.051	0.191492	0.0308095
Zhuang_Congjiang	China_Upper_YR_LN	Lahu	Paiwan_Taiwan	Laos_Hoabinhian.SG	0.319	0.31	0.37	0.106	0.148	0.048	0.171507	0.000133119
Zhuang_Congjiang	China_Upper_YR_LN	Laos_BA.WGC	Atayal_Taiwan	Tarim_EMBA1	0.346	0.177	0.477	0.066	0.075	0.029	0.0525765	0.0253688
Zhuang_Congjiang	China_Upper_YR_LN	Laos_LN_BA.SG	Atayal_Taiwan	AR33K	0.405	0.122	0.472	0.05	0.056	0.027	0.0758481	1.92033e-05
Zhuang_Congjiang	China_Upper_YR_LN	Laos_LN_BA.SG	Paiwan_Taiwan	Laos_Hoabinhian.SG	0.47	0.087	0.443	0.045	0.051	0.025	0.104285	9.49778e-05
Zhuang_Congjiang	China_Upper_YR_LN	Laos_LN_BA.SG	Paiwan_Taiwan	AR33K	0.446	0.12	0.434	0.043	0.05	0.025	0.273896	0.00305413
Zhuang_Congjiang	China_Upper_YR_LN	Laos_LN_BA.SG	Atayal_Taiwan	Laos_Hoabinhian.SG	0.431	0.09	0.479	0.049	0.052	0.026	0.0639363	0.0172828
Zhuang_Congjiang	China_Upper_YR_LN	Layi	Atayal_Taiwan	Laos_Hoabinhian.SG	0.211	0.467	0.322	0.196	0.319	0.135	0.399682	0.00573477
Zhuang_Congjiang	China_Upper_YR_LN	Longlin	Paiwan_Taiwan	Laos_Hoabinhian.SG	0.439	0.078	0.483	0.053	0.039	0.025	0.149062	1.18148e-14
Zhuang_Congjiang	China_Upper_YR_LN	Shenxian	Paiwan_Taiwan	AR33K	0.293	0.427	0.28	0.111	0.188	0.086	0.704097	1.02114e-15
Zhuang_Congjiang	China_Upper_YR_LN	Shenxian	Atayal_Taiwan	Laos_Hoabinhian.SG	0.222	0.522	0.256	0.175	0.321	0.155	0.40318	0.0185293
Zhuang_Congjiang	China_Upper_YR_LN	Thailand_BA	Paiwan_Taiwan	Laos_Hoabinhian.SG	0.405	0.149	0.447	0.088	0.097	0.028	0.110442	2.63987e-16
Zhuang_Congjiang	China_Upper_YR_LN	Thailand_BA	Paiwan_Taiwan	AR33K	0.386	0.171	0.443	0.089	0.1	0.03	0.158094	4.78734e-07
Zhuang_Congjiang	China_Upper_YR_LN	Thailand_IA	Paiwan_Taiwan	AR33K	0.259	0.37	0.371	0.137	0.176	0.053	0.394964	1.13704e-08
Zhuang_Congjiang	China_Upper_YR_LN	Thailand_IA.SG	Atayal_Taiwan	AR33K	0.334	0.182	0.484	0.064	0.066	0.025	0.205336	0.00056274
Zhuang_Congjiang	China_Upper_YR_LN	Thailand_IA.SG	Paiwan_Taiwan	Laos_Hoabinhian.SG	0.43	0.115	0.455	0.077	0.08	0.023	0.0874629	8.25374e-05
Zhuang_Congjiang	China_Upper_YR_LN	Vietnam_N	Paiwan_Taiwan	Laos_Hoabinhian.SG	0.474	0.077	0.449	0.05	0.054	0.025	0.0733388	3.9711e-07
Zhuang_Congjiang	China_YR_LBIA	Thailand_IA	Paiwan_Taiwan	Laos_Hoabinhian.SG	0.237	0.433	0.33	0.105	0.121	0.047	0.198559	1.00162e-10
Zhuang_Congjiang	China_YR_LBIA	Lahu	Atayal_Taiwan	AR33K	0.19	0.486	0.324	0.084	0.107	0.035	0.0630112	6.17562e-14
Zhuang_Congjiang	China_YR_LBIA	Lahu	Atayal_Taiwan	Laos_Hoabinhian.SG	0.203	0.478	0.32	0.08	0.101	0.033	0.177947	0.0011663
Zhuang_Congjiang	China_YR_LBIA	Laos_LN_BA.SG	Paiwan_Taiwan	AR33K	0.46	0.175	0.365	0.045	0.046	0.026	0.116512	9.53205e-05
Zhuang_Congjiang	China_YR_LBIA	Laos_LN_BA.SG	Paiwan_Taiwan	Laos_Hoabinhian.SG	0.483	0.151	0.366	0.045	0.045	0.027	0.0613261	0.0201764
Zhuang_Congjiang	China_YR_LBIA	Shenxian	Paiwan_Taiwan	AR33K	0.204	0.62	0.176	0.164	0.248	0.1	0.429995	2.58571e-27
Zhuang_Congjiang	China_YR_LBIA	Thailand_IA	Paiwan_Taiwan	AR33K	0.228	0.452	0.32	0.095	0.111	0.048	0.420818	0.00593731
Zhuang_Congjiang	China_YR_LBIA	Thailand_IA	Atayal_Taiwan	Tarim_EMBA1	0.148	0.509	0.343	0.087	0.112	0.064	0.135807	3.80483e-06
Zhuang_Congjiang	China_YR_LBIA	Thailand_IA.SG	Paiwan_Taiwan	AR33K	0.39	0.219	0.391	0.061	0.057	0.025	0.168508	0.00593067
Zhuang_Congjiang	China_YR_LN	Laos_LN_BA.SG	Paiwan_Taiwan	Tarim_EMBA1	0.448	0.185	0.367	0.04	0.041	0.026	0.150173	1.78982e-11
Zhuang_Congjiang	China_YR_LN	Lahu	Paiwan_Taiwan	AR33K	0.232	0.473	0.295	0.064	0.083	0.029	0.157647	0.0168995
Zhuang_Congjiang	China_YR_LN	Lahu	Atayal_Taiwan	Laos_Hoabinhian.SG	0.195	0.486	0.318	0.068	0.086	0.032	0.243553	0.00052115
Zhuang_Congjiang	China_YR_LN	Lahu	Paiwan_Taiwan	Tarim_EMBA1	0.255	0.449	0.296	0.063	0.078	0.028	0.437295	2.53092e-11
Zhuang_Congjiang	China_YR_LN	Lahu	Atayal_Taiwan	AR33K	0.174	0.507	0.32	0.071	0.091	0.033	0.0713258	0.00132458
Zhuang_Congjiang	China_YR_LN	Longlin	Paiwan_Taiwan	Tarim_EMBA1	0.412	0.135	0.452	0.048	0.032	0.027	0.0647394	0.000140592
Zhuang_Congjiang	China_YR_LN	Thailand_IA	Atayal_Taiwan	Laos_Hoabinhian.SG	0.164	0.475	0.362	0.11	0.134	0.059	0.0616583	0.00123099
Zhuang_Congjiang	China_YR_LN	Thailand_IA	Paiwan_Taiwan	Laos_Hoabinhian.SG	0.21	0.457	0.333	0.099	0.118	0.048	0.156597	0.0423024
Zhuang_Congjiang	China_YR_LN	Thailand_IA	Paiwan_Taiwan	AR33K	0.225	0.454	0.321	0.078	0.093	0.047	0.564475	0.0303992
Zhuang_Congjiang	China_YR_LN	Thailand_IA	Paiwan_Taiwan	Tarim_EMBA1	0.245	0.433	0.321	0.075	0.089	0.046	0.639116	0.0207458
Zhuang_Congjiang	China_YR_MN	Lahu	Atayal_Taiwan	Tarim_EMBA1	0.247	0.391	0.362	0.098	0.131	0.042	0.226633	0.000524845
Zhuang_Congjiang	China_YR_MN	Baojianshan	Paiwan_Taiwan	Tarim_EMBA1	0.512	0.043	0.445	0.054	0.035	0.029	0.247959	0.00490256
Zhuang_Congjiang	China_YR_MN	Dushan	Paiwan_Taiwan	Tarim_EMBA1	0.501	0.06	0.439	0.066	0.053	0.027	0.23895	5.4703e-05
Zhuang_Congjiang	China_YR_MN	Laos_BA.WGC	Paiwan_Taiwan	Tarim_EMBA1	0.466	0.111	0.423	0.065	0.065	0.026	0.445136	0.0285756
Zhuang_Congjiang	China_YR_MN	Laos_BA.WGC	Atayal_Taiwan	Tarim_EMBA1	0.414	0.128	0.458	0.086	0.086	0.029	0.0639971	4.398e-11
Zhuang_Congjiang	China_YR_MN	Laos_BA.WGC	Paiwan_Taiwan	Laos_Hoabinhian.SG	0.482	0.09	0.427	0.074	0.075	0.027	0.199642	1.81491e-08
Zhuang_Congjiang	China_YR_MN	Laos_LN_BA.SG	Paiwan_Taiwan	Tarim_EMBA1	0.488	0.095	0.417	0.052	0.054	0.026	0.425761	5.95151e-21
Zhuang_Congjiang	China_YR_MN	Laos_LN_BA.SG	Paiwan_Taiwan	Laos_Hoabinhian.SG	0.511	0.063	0.426	0.056	0.056	0.027	0.162358	1.03222e-08
Zhuang_Congjiang	China_YR_MN	Longlin	Paiwan_Taiwan	Laos_Hoabinhian.SG	0.47	0.07	0.46	0.064	0.043	0.03	0.255665	9.49611e-37
Zhuang_Congjiang	China_YR_MN	Thailand_IA	Paiwan_Taiwan	AR33K	0.229	0.418	0.353	0.152	0.186	0.053	0.296246	0.00484243
Zhuang_Congjiang	China_YR_MN	Thailand_IA	Paiwan_Taiwan	Tarim_EMBA1	0.332	0.3	0.368	0.128	0.152	0.041	0.555224	4.2589e-09
Zhuang_Congjiang	China_YR_MN	Vietnam_N	Paiwan_Taiwan	Tarim_EMBA1	0.502	0.074	0.423	0.055	0.055	0.026	0.282356	3.21419e-39
Zhuang_Congjiang	Dadiwan_MN	Baojianshan	Paiwan_Taiwan	Tarim_EMBA1	0.497	0.049	0.454	0.056	0.041	0.03	0.710679	0.0425628
Zhuang_Congjiang	Dadiwan_MN	Baojianshan	Paiwan_Taiwan	AR33K	0.498	0.045	0.457	0.057	0.041	0.03	0.58235	2.35701e-28
Zhuang_Congjiang	Dadiwan_MN	Dushan	Paiwan_Taiwan	Laos_Hoabinhian.SG	0.467	0.084	0.449	0.065	0.059	0.028	0.395838	5.05599e-07
Zhuang_Congjiang	Dadiwan_MN	Laos_BA.WGC	Atayal_Taiwan	Tarim_EMBA1	0.427	0.102	0.47	0.066	0.07	0.031	0.824415	0.00335672
Zhuang_Congjiang	Dadiwan_MN	Laos_BA.WGC	Atayal_Taiwan	AR33K	0.425	0.102	0.474	0.067	0.071	0.031	0.721502	0.011245
Zhuang_Congjiang	Dadiwan_MN	Laos_BA.WGC	Paiwan_Taiwan	AR33K	0.455	0.112	0.433	0.066	0.07	0.03	0.757499	5.79279e-17
Zhuang_Congjiang	Dadiwan_MN	Laos_LN_BA.SG	Paiwan_Taiwan	Tarim_EMBA1	0.491	0.084	0.425	0.058	0.066	0.033	0.749271	1.5498e-15
Zhuang_Congjiang	Dadiwan_MN	Laos_LN_BA.SG	Paiwan_Taiwan	AR33K	0.492	0.08	0.429	0.059	0.067	0.033	0.621339	0.0231242
Zhuang_Congjiang	Dadiwan_MN	Layi	Paiwan_Taiwan	Laos_Hoabinhian.SG	0.326	0.332	0.342	0.088	0.127	0.056	0.973669	0.0429968
Zhuang_Congjiang	Dadiwan_MN	Shenxian	Paiwan_Taiwan	Tarim_EMBA1	0.383	0.287	0.33	0.12	0.193	0.081	0.910362	4.57616e-12
Zhuang_Congjiang	Dadiwan_MN	Shenxian	Paiwan_Taiwan	AR33K	0.369	0.308	0.323	0.11	0.18	0.079	0.928082	0.0296162
Zhuang_Congjiang	Dadiwan_MN	Thailand_BA	Paiwan_Taiwan	Tarim_EMBA1	0.438	0.13	0.432	0.078	0.08	0.03	0.840741	3.00165e-11
Zhuang_Congjiang	Dadiwan_MN	Thailand_BA	Paiwan_Taiwan	Laos_Hoabinhian.SG	0.44	0.125	0.435	0.108	0.115	0.03	0.345033	0.00253082
Zhuang_Congjiang	Dadiwan_MN	Thailand_BA	Paiwan_Taiwan	AR33K	0.426	0.141	0.433	0.08	0.085	0.03	0.771726	0.00079651
Zhuang_Congjiang	Dadiwan_MN	Thailand_IA.SG	Atayal_Taiwan	Tarim_EMBA1	0.402	0.12	0.478	0.083	0.083	0.029	0.805699	0.00488569
Zhuang_Congjiang	Dadiwan_MN	Thailand_IA.SG	Paiwan_Taiwan	AR33K	0.418	0.147	0.435	0.066	0.068	0.027	0.924567	6.04789e-05
Zhuang_Congjiang	Dadiwan_MN	Thailand_IA.SG	Paiwan_Taiwan	Tarim_EMBA1	0.421	0.143	0.436	0.077	0.077	0.027	0.896924	0.00879006
Zhuang_Congjiang	Dadiwan_MN	Vietnam_BA_DongSonCulture.SG	Paiwan_Taiwan	Tarim_EMBA1	0.492	0.081	0.428	0.066	0.074	0.032	0.684524	1.95772e-13
Zhuang_Congjiang	Dadiwan_MN	Vietnam_BA_DongSonCulture.SG	Atayal_Taiwan	AR33K	0.444	0.091	0.465	0.073	0.088	0.036	0.602024	5.30408e-06
Zhuang_Congjiang	Dadiwan_MN	Vietnam_BA_DongSonCulture.SG	Paiwan_Taiwan	AR33K	0.447	0.136	0.418	0.068	0.08	0.032	0.802461	0.00175426
Zhuang_Congjiang	Dadiwan_MN	Vietnam_N	Paiwan_Taiwan	AR33K	0.482	0.085	0.433	0.059	0.063	0.03	0.656826	0.012115
Zhuang_Congjiang	Dadiwan_MN	Vietnam_N	Paiwan_Taiwan	Tarim_EMBA1	0.487	0.081	0.432	0.06	0.063	0.03	0.740019	0.00774449
Zhuang_Congjiang	Huoshaogou_BA	Baojianshan	Paiwan_Taiwan	Laos_Hoabinhian.SG	0.393	0.075	0.532	0.04	0.032	0.023	0.0740727	4.75973e-26
Zhuang_Congjiang	Huoshaogou_BA	Dushan	Paiwan_Taiwan	Laos_Hoabinhian.SG	0.375	0.107	0.518	0.053	0.054	0.024	0.0574092	0.00691283
Zhuang_Congjiang	Huoshaogou_BA	Lahu	Paiwan_Taiwan	Laos_Hoabinhian.SG	0.232	0.398	0.37	0.066	0.106	0.046	0.489975	1.82801e-08
Zhuang_Congjiang	Huoshaogou_BA	Lahu	Paiwan_Taiwan	Tarim_EMBA1	0.197	0.445	0.359	0.089	0.143	0.058	0.0677951	0.0125766
Zhuang_Congjiang	Huoshaogou_BA	Lahu	Paiwan_Taiwan	AR33K	0.243	0.374	0.383	0.072	0.116	0.05	0.286888	1.67292e-08
Zhuang_Congjiang	Huoshaogou_BA	Laos_BA.WGC	Paiwan_Taiwan	Laos_Hoabinhian.SG	0.352	0.163	0.486	0.049	0.06	0.029	0.246312	0.00155131
Zhuang_Congjiang	Huoshaogou_BA	Laos_BA.WGC	Paiwan_Taiwan	AR33K	0.343	0.171	0.486	0.051	0.063	0.029	0.232156	0.000913196
Zhuang_Congjiang	Huoshaogou_BA	Laos_BA.WGC	Paiwan_Taiwan	Tarim_EMBA1	0.316	0.203	0.481	0.052	0.065	0.03	0.0951672	7.57294e-07
Zhuang_Congjiang	Huoshaogou_BA	Laos_LN_BA.SG	Paiwan_Taiwan	AR33K	0.379	0.137	0.483	0.039	0.052	0.029	0.162348	0.0450785
Zhuang_Congjiang	Huoshaogou_BA	Laos_LN_BA.SG	Paiwan_Taiwan	Laos_Hoabinhian.SG	0.387	0.131	0.483	0.038	0.048	0.029	0.178354	0.0169959
Zhuang_Congjiang	Huoshaogou_BA	Thailand_BA	Paiwan_Taiwan	Laos_Hoabinhian.SG	0.322	0.191	0.487	0.076	0.094	0.033	0.089832	0.0460134
Zhuang_Congjiang	Huoshaogou_BA	Thailand_BA	Paiwan_Taiwan	AR33K	0.319	0.19	0.491	0.091	0.115	0.037	0.0623746	2.56396e-05
Zhuang_Congjiang	Huoshaogou_BA	Thailand_IA	Paiwan_Taiwan	AR33K	0.188	0.422	0.39	0.114	0.164	0.062	0.295373	4.83294e-08
Zhuang_Congjiang	Huoshaogou_BA	Thailand_IA	Paiwan_Taiwan	Tarim_EMBA1	0.154	0.469	0.377	0.085	0.13	0.059	0.264445	0.000545059
Zhuang_Congjiang	Huoshaogou_BA	Thailand_IA	Paiwan_Taiwan	Laos_Hoabinhian.SG	0.221	0.372	0.407	0.101	0.139	0.051	0.207876	0.000299768
Zhuang_Congjiang	Huoshaogou_BA	Thailand_IA.SG	Paiwan_Taiwan	Laos_Hoabinhian.SG	0.336	0.171	0.493	0.054	0.064	0.026	0.193235	7.10682e-08
Zhuang_Congjiang	Huoshaogou_BA	Vietnam_N	Paiwan_Taiwan	Laos_Hoabinhian.SG	0.385	0.124	0.491	0.041	0.051	0.029	0.105188	0.00648729
Zhuang_Congjiang	Zongri_LN	Lahu	Paiwan_Taiwan	Tarim_EMBA1	0.301	0.246	0.453	0.139	0.241	0.105	0.115409	1.78771e-11
Zhuang_Congjiang	Zongri_LN	Thailand_IA	Paiwan_Taiwan	Tarim_EMBA1	0.217	0.369	0.414	0.19	0.306	0.121	0.196811	0.000557163
Dong_Congjiang	AR14K	Thailand_IA	Paiwan_Taiwan	Laos_Hoabinhian.SG	0.147	0.504	0.349	0.06	0.096	0.055	0.0949328	3.36077e-05
Dong_Congjiang	AR14K	Lahu	Paiwan_Taiwan	Tarim_EMBA1	0.188	0.506	0.306	0.037	0.062	0.032	0.118743	0.000196006
Dong_Congjiang	AR19K	Thailand_IA	Paiwan_Taiwan	Laos_Hoabinhian.SG	0.203	0.488	0.309	0.077	0.101	0.054	0.140758	3.32409e-13
Dong_Congjiang	AR19K	Thailand_IA	Paiwan_Taiwan	Tarim_EMBA1	0.156	0.564	0.28	0.088	0.116	0.061	0.126631	2.63467e-08
Dong_Congjiang	ARpost9K	Thailand_IA	Paiwan_Taiwan	Tarim_EMBA1	0.115	0.543	0.342	0.059	0.114	0.068	0.118861	0.0063361
Dong_Congjiang	ARpost9K	Thailand_IA	Paiwan_Taiwan	AR33K	0.08	0.599	0.321	0.055	0.113	0.073	0.0877393	8.10201e-16
Dong_Congjiang	China_AR_EN	BaBanQinCen	Paiwan_Taiwan	Laos_Hoabinhian.SG	0.427	0.174	0.399	0.058	0.112	0.068	0.398862	0.000611199
Dong_Congjiang	China_AR_EN	Baojianshan	Atayal_Taiwan	AR33K	0.393	0.068	0.54	0.045	0.036	0.029	0.0628638	1.07763e-07
Dong_Congjiang	China_AR_EN	Baojianshan	Atayal_Taiwan	Laos_Hoabinhian.SG	0.391	0.077	0.532	0.043	0.033	0.029	0.232211	0.000364569
Dong_Congjiang	China_AR_EN	Baojianshan	Paiwan_Taiwan	AR33K	0.412	0.082	0.506	0.044	0.035	0.028	0.364267	1.19527e-18
Dong_Congjiang	China_AR_EN	Baojianshan	Paiwan_Taiwan	Tarim_EMBA1	0.395	0.088	0.518	0.043	0.035	0.027	0.07038	3.82759e-06
Dong_Congjiang	China_AR_EN	Baojianshan	Paiwan_Taiwan	Laos_Hoabinhian.SG	0.413	0.088	0.499	0.042	0.033	0.028	0.814023	0.020737
Dong_Congjiang	China_AR_EN	Dushan	Paiwan_Taiwan	AR33K	0.422	0.083	0.494	0.054	0.052	0.029	0.177827	9.11396e-19
Dong_Congjiang	China_AR_EN	Dushan	Atayal_Taiwan	Laos_Hoabinhian.SG	0.4	0.082	0.518	0.053	0.052	0.031	0.11323	3.84218e-09
Dong_Congjiang	China_AR_EN	Lahu	Paiwan_Taiwan	AR33K	0.317	0.295	0.388	0.073	0.117	0.051	0.286138	1.3485e-07
Dong_Congjiang	China_AR_EN	Lahu	Paiwan_Taiwan	Tarim_EMBA1	0.255	0.386	0.359	0.06	0.099	0.046	0.184528	9.56575e-06
Dong_Congjiang	China_AR_EN	Lahu	Paiwan_Taiwan	Laos_Hoabinhian.SG	0.296	0.339	0.365	0.062	0.099	0.045	0.842662	6.301e-09
Dong_Congjiang	China_AR_EN	Laos_BA.WGC	Paiwan_Taiwan	AR33K	0.384	0.155	0.461	0.054	0.066	0.033	0.392949	0.00427354
Dong_Congjiang	China_AR_EN	Laos_BA.WGC	Atayal_Taiwan	AR33K	0.358	0.146	0.497	0.054	0.07	0.036	0.0963182	2.27613e-10
Dong_Congjiang	China_AR_EN	Laos_BA.WGC	Paiwan_Taiwan	Laos_Hoabinhian.SG	0.393	0.149	0.458	0.052	0.062	0.033	0.702924	0.03324
Dong_Congjiang	China_AR_EN	Laos_LN_BA.SG	Paiwan_Taiwan	AR33K	0.411	0.133	0.455	0.044	0.057	0.035	0.359966	1.31995e-08
Dong_Congjiang	China_AR_EN	Laos_LN_BA.SG	Paiwan_Taiwan	Tarim_EMBA1	0.386	0.157	0.457	0.04	0.052	0.033	0.156878	0.0361711
Dong_Congjiang	China_AR_EN	Laos_LN_BA.SG	Paiwan_Taiwan	Laos_Hoabinhian.SG	0.422	0.125	0.453	0.043	0.053	0.034	0.659363	0.000238053
Dong_Congjiang	China_AR_EN	Layi	Paiwan_Taiwan	Tarim_EMBA1	0.169	0.556	0.275	0.167	0.297	0.139	0.322042	1.4611e-19
Dong_Congjiang	China_AR_EN	Layi	Atayal_Taiwan	Laos_Hoabinhian.SG	0.236	0.437	0.326	0.194	0.369	0.182	0.187372	3.75635e-06
Dong_Congjiang	China_AR_EN	Longlin	Paiwan_Taiwan	Tarim_EMBA1	0.372	0.108	0.519	0.047	0.04	0.026	0.0850728	0.000198527
Dong_Congjiang	China_AR_EN	Thailand_BA	Atayal_Taiwan	Laos_Hoabinhian.SG	0.363	0.149	0.488	0.086	0.117	0.047	0.102401	8.24417e-05
Dong_Congjiang	China_AR_EN	Thailand_BA	Paiwan_Taiwan	AR33K	0.375	0.167	0.458	0.081	0.109	0.044	0.210718	0.0131015
Dong_Congjiang	China_AR_EN	Thailand_BA	Paiwan_Taiwan	Laos_Hoabinhian.SG	0.375	0.172	0.453	0.07	0.09	0.039	0.519561	4.03947e-06
Dong_Congjiang	China_AR_EN	Thailand_IA	Paiwan_Taiwan	Laos_Hoabinhian.SG	0.303	0.291	0.406	0.099	0.135	0.05	0.481745	0.00651404
Dong_Congjiang	China_AR_EN	Thailand_IA	Atayal_Taiwan	Laos_Hoabinhian.SG	0.293	0.271	0.436	0.13	0.192	0.072	0.0978832	0.0127459
Dong_Congjiang	China_AR_EN	Thailand_IA	Paiwan_Taiwan	AR33K	0.253	0.363	0.384	0.094	0.135	0.055	0.438023	7.71035e-22
Dong_Congjiang	China_AR_EN	Thailand_IA.SG	Atayal_Taiwan	Laos_Hoabinhian.SG	0.371	0.125	0.504	0.059	0.067	0.032	0.13676	0.000163854
Dong_Congjiang	China_AR_EN	Thailand_IA.SG	Atayal_Taiwan	AR33K	0.347	0.155	0.498	0.054	0.065	0.032	0.112952	1.13665e-08
Dong_Congjiang	China_AR_EN	Thailand_IA.SG	Paiwan_Taiwan	Tarim_EMBA1	0.343	0.183	0.474	0.06	0.073	0.03	0.0735044	0.000593642
Dong_Congjiang	China_AR_EN	Vietnam_BA_DongSonCulture.SG	Atayal_Taiwan	Laos_Hoabinhian.SG	0.39	0.126	0.484	0.056	0.08	0.042	0.122428	1.16499e-17
Dong_Congjiang	China_AR_EN	Vietnam_BA_DongSonCulture.SG	Atayal_Taiwan	AR33K	0.372	0.15	0.478	0.062	0.095	0.048	0.0529648	1.37152e-14
Dong_Congjiang	China_AR_EN	Vietnam_BA_DongSonCulture.SG	Paiwan_Taiwan	AR33K	0.383	0.177	0.439	0.055	0.077	0.039	0.36085	0.0103511
Dong_Congjiang	China_AR_EN	Vietnam_N	Paiwan_Taiwan	AR33K	0.417	0.114	0.469	0.052	0.063	0.034	0.21709	1.18132e-05
Dong_Congjiang	China_AR_EN	Vietnam_N	Paiwan_Taiwan	Laos_Hoabinhian.SG	0.419	0.118	0.463	0.05	0.059	0.033	0.510903	5.49401e-15
Dong_Congjiang	China_AR_EN	Yiyang	Cebuano_Philippines	Laos_Hoabinhian.SG	0.353	0.435	0.212	0.08	0.21	0.144	0.128306	3.26883e-07
Dong_Congjiang	China_AR_EN	Yiyang	Paiwan_Taiwan	Tarim_EMBA1	0.343	0.405	0.252	0.086	0.255	0.179	0.0956213	1.4614e-09
Dong_Congjiang	China_AR_EN	Yiyang	Cebuano_Philippines	AR33K	0.352	0.424	0.224	0.08	0.206	0.138	0.11858	1.02512e-08
Dong_Congjiang	China_AR_EN	Yiyang	Paiwan_Taiwan	AR33K	0.399	0.272	0.329	0.076	0.201	0.135	0.22335	7.20517e-27
Dong_Congjiang	China_Shimao_LN	Baojianshan	Paiwan_Taiwan	AR33K	0.513	0.051	0.436	0.047	0.032	0.028	0.11329	0.0106836
Dong_Congjiang	China_Shimao_LN	Dushan	Paiwan_Taiwan	Laos_Hoabinhian.SG	0.485	0.085	0.429	0.054	0.047	0.026	0.123402	2.63788e-06
Dong_Congjiang	China_Shimao_LN	Dushan	Paiwan_Taiwan	Tarim_EMBA1	0.494	0.078	0.428	0.056	0.047	0.026	0.164493	0.00129693
Dong_Congjiang	China_Shimao_LN	Lahu	Atayal_Taiwan	Laos_Hoabinhian.SG	0.327	0.313	0.36	0.074	0.105	0.04	0.100124	0.0179958
Dong_Congjiang	China_Shimao_LN	Lahu	Paiwan_Taiwan	Tarim_EMBA1	0.349	0.321	0.33	0.066	0.091	0.034	0.656034	1.15209e-12
Dong_Congjiang	China_Shimao_LN	Lahu	Paiwan_Taiwan	Laos_Hoabinhian.SG	0.346	0.321	0.332	0.069	0.096	0.035	0.417244	0.0048735
Dong_Congjiang	China_Shimao_LN	Laos_BA.WGC	Paiwan_Taiwan	Tarim_EMBA1	0.466	0.128	0.406	0.058	0.062	0.028	0.31479	0.0258911
Dong_Congjiang	China_Shimao_LN	Laos_BA.WGC	Paiwan_Taiwan	AR33K	0.463	0.128	0.409	0.066	0.071	0.028	0.200495	1.3286e-14
Dong_Congjiang	China_Shimao_LN	Laos_LN_BA.SG	Atayal_Taiwan	Tarim_EMBA1	0.452	0.122	0.425	0.046	0.051	0.031	0.0974354	2.58962e-06
Dong_Congjiang	China_Shimao_LN	Laos_LN_BA.SG	Paiwan_Taiwan	Tarim_EMBA1	0.483	0.122	0.395	0.043	0.047	0.029	0.479949	1.61897e-06
Dong_Congjiang	China_Shimao_LN	Laos_LN_BA.SG	Paiwan_Taiwan	Laos_Hoabinhian.SG	0.498	0.095	0.407	0.047	0.05	0.029	0.141507	9.43763e-05
Dong_Congjiang	China_Shimao_LN	Laos_LN_BA.SG	Paiwan_Taiwan	AR33K	0.484	0.116	0.4	0.045	0.049	0.029	0.299428	3.34509e-21
Dong_Congjiang	China_Shimao_LN	Longlin	Paiwan_Taiwan	Laos_Hoabinhian.SG	0.47	0.081	0.449	0.055	0.039	0.028	0.167205	3.65786e-05
Dong_Congjiang	China_Shimao_LN	Longlin	Paiwan_Taiwan	Tarim_EMBA1	0.469	0.084	0.447	0.052	0.036	0.027	0.330479	8.16587e-05
Dong_Congjiang	China_Shimao_LN	Thailand_BA	Paiwan_Taiwan	Tarim_EMBA1	0.482	0.101	0.416	0.086	0.09	0.028	0.118365	0.00038842
Dong_Congjiang	China_Shimao_LN	Thailand_IA	Paiwan_Taiwan	Laos_Hoabinhian.SG	0.325	0.313	0.362	0.165	0.206	0.054	0.12133	0.00503537
Dong_Congjiang	China_Shimao_LN	Thailand_IA	Paiwan_Taiwan	Tarim_EMBA1	0.311	0.345	0.344	0.095	0.123	0.047	0.501935	0.0264472
Dong_Congjiang	China_Shimao_LN	Thailand_IA	Atayal_Taiwan	AR33K	0.256	0.397	0.347	0.124	0.172	0.067	0.074182	0.000232488
Dong_Congjiang	China_Shimao_LN	Thailand_IA.SG	Paiwan_Taiwan	Laos_Hoabinhian.SG	0.487	0.091	0.422	0.074	0.073	0.027	0.0743495	0.0014002
Dong_Congjiang	China_Shimao_LN	Thailand_IA.SG	Paiwan_Taiwan	AR33K	0.445	0.141	0.414	0.06	0.06	0.025	0.295855	8.41193e-09
Dong_Congjiang	China_Shimao_LN	Thailand_IA.SG	Paiwan_Taiwan	Tarim_EMBA1	0.448	0.137	0.415	0.063	0.064	0.025	0.294372	2.17356e-12
Dong_Congjiang	China_Shimao_LN	Vietnam_N	Paiwan_Taiwan	AR33K	0.511	0.076	0.413	0.06	0.063	0.029	0.0901309	3.30032e-21
Dong_Congjiang	China_Shimao_LN	Vietnam_N	Paiwan_Taiwan	Tarim_EMBA1	0.506	0.083	0.411	0.056	0.059	0.028	0.138795	3.74765e-06
Dong_Congjiang	China_Upper_YR_LN	Lahu	Paiwan_Taiwan	Laos_Hoabinhian.SG	0.437	0.186	0.377	0.086	0.121	0.042	0.294355	0.00857837
Dong_Congjiang	China_Upper_YR_LN	Laos_LN_BA.SG	Paiwan_Taiwan	Tarim_EMBA1	0.508	0.072	0.42	0.041	0.048	0.024	0.178925	4.18125e-13
Dong_Congjiang	China_Upper_YR_LN	Thailand_IA.SG	Paiwan_Taiwan	AR33K	0.459	0.118	0.423	0.055	0.057	0.021	0.271251	0.00295345
Dong_Congjiang	China_Upper_YR_LN	Thailand_IA	Paiwan_Taiwan	Tarim_EMBA1	0.376	0.243	0.381	0.169	0.216	0.055	0.171952	3.93411e-16
Dong_Congjiang	China_Upper_YR_LN	Thailand_IA.SG	Paiwan_Taiwan	Tarim_EMBA1	0.47	0.101	0.429	0.068	0.071	0.021	0.179671	0.0120289
Dong_Congjiang	China_Upper_YR_LN	Laos_BA.WGC	Paiwan_Taiwan	AR33K	0.503	0.073	0.424	0.062	0.068	0.024	0.105005	0.00331178
Dong_Congjiang	China_Upper_YR_LN	Longlin	Paiwan_Taiwan	Tarim_EMBA1	0.506	0.046	0.449	0.047	0.035	0.022	0.14303	0.000729073
Dong_Congjiang	China_YR_LBIA	Thailand_IA	Paiwan_Taiwan	AR33K	0.197	0.516	0.288	0.162	0.191	0.058	0.0750359	8.97053e-09
Dong_Congjiang	China_YR_LN	Thailand_IA	Paiwan_Taiwan	AR33K	0.178	0.537	0.286	0.114	0.139	0.057	0.0910717	1.17017e-07
Dong_Congjiang	China_YR_LN	Thailand_IA	Paiwan_Taiwan	Tarim_EMBA1	0.235	0.475	0.29	0.112	0.134	0.051	0.117847	2.00048e-28
