# Supplementary material for: Extensive genetic admixture between Tai-Kadai-speaking people and their neighbours in the northeastern region of the Yungui Plateau inferred from genome-wide variations
Source: BMC Genomics. 2023 Jun 12;24:317. doi: 10.1186/s12864-023-09412-3 (PMC10259048; doi:10.1186/s12864-023-09412-3)
Supplement: Supplementary file 9 — Supplementary Material 9 [file 12864_2023_9412_MOESM9_ESM.xlsx]

## Sheet: Sheet1
Table S9. Admixture-introduced linkage disequilibrium (ALDER) based admixture time between different northern and southern ancestral sources focused on Tai-Kadai. We used 28 years as the one generation length.
Source1	Source2	Target	p_values	Z-scores	Generations+/-Standard Error	Generations	Generations_Standard Error	Year	Standard Error_year
Atayal_Taiwan	Chuanqing_Nayong	Dong_Congjiang	0.044	2.01	121.03+/-60.22	121.03	60.22	3388.84	1686.16
Atayal_Taiwan	Shui_Duyun	Dong_Congjiang	0.012	2.52	130.55+/-35.64	130.55	35.64	3655.4	997.92
Dai	Miao_Nayong	Zhuang_Congjiang	1.1e-07	5.31	54.8+/-10.31	54.8	10.31	1534.4	288.68
Dai	Yao_Congjiang	Dong_Congjiang	0.027	2.22	63.1+/-7.21	63.1	7.21	1766.8	201.88
Dai	Miao_Nayong	Dong_Congjiang	0.0094	2.6	66.63+/-21.06	66.63	21.06	1865.64	589.68
Dai	Naxi	Dong_Congjiang	0.018	2.37	70.71+/-22.52	70.71	22.52	1979.88	630.56
Daur	Miao_Nayong	Zhuang_Congjiang	4.8e-11	6.58	51.26+/-7.74	51.26	7.74	1435.28	216.72
Daur	Miao_Nayong	Dong_Congjiang	0.00068	3.4	56.63+/-9.81	56.63	9.81	1585.64	274.68
Daur	Dai	Zhuang_Congjiang	0.012	2.5	79.11+/-31.6	79.11	31.6	2215.08	884.8
Daur	Tujia	Zhuang_Congjiang	0.031	2.15	204.32+/-90.03	204.32	90.03	5720.96	2520.84
Han	Yao_Congjiang	Dong_Congjiang	0.021	2.32	61.36+/-20.06	61.36	20.06	1718.08	561.68
Han	Miao_Nayong	Dong_Congjiang	0.00085	3.34	63.47+/-16.75	63.47	16.75	1777.16	469
Han	Miao_Nayong	Zhuang_Congjiang	0.0023	3.05	71.42+/-23.4	71.42	23.4	1999.76	655.2
Han	Chuanqing_Nayong	Zhuang_Congjiang	0.0013	3.21	76.78+/-16.35	76.78	16.35	2149.84	457.8
Han	Chuanqing_Nayong	Dong_Congjiang	0.036	2.09	79.92+/-18.96	79.92	18.96	2237.76	530.88
Han	Dai	Dong_Congjiang	0.023	2.28	89.19+/-39.13	89.19	39.13	2497.32	1095.64
Han	Yi	Dong_Congjiang	0.046	1.99	185.31+/-40.26	185.31	40.26	5188.68	1127.28
Han	Atayal_Taiwan	Zhuang_Congjiang	0.036	2.09	272.7+/-130.19	272.7	130.19	7635.6	3645.32
Hezhen	Miao_Nayong	Zhuang_Congjiang	0.00075	3.37	59.2+/-9.95	59.2	9.95	1657.6	278.6
Hezhen	Miao_Nayong	Dong_Congjiang	0.0047	2.83	61.8+/-6.89	61.8	6.89	1730.4	192.92
Hezhen	Dai	Zhuang_Congjiang	0.015	2.43	96.86+/-29.62	96.86	29.62	2712.08	829.36
Lahu	Miao_Nayong	Zhuang_Congjiang	9.9e-06	4.42	78.88+/-16.96	78.88	16.96	2208.64	474.88
Lahu	Tu	Dong_Congjiang	0.041	2.05	78.91+/-32.79	78.91	32.79	2209.48	918.12
Lahu	Miao_Nayong	Dong_Congjiang	0.0096	2.59	83.2+/-25.52	83.2	25.52	2329.6	714.56
Lahu	Han_Congjiang	Zhuang_Congjiang	0.00082	3.35	109.92+/-24.58	109.92	24.58	3077.76	688.24
Lahu	Han_Longli	Dong_Congjiang	8.5e-05	3.93	117.07+/-19.7	117.07	19.7	3277.96	551.6
Lahu	Dongxiang_Duyun	Dong_Congjiang	0.016	2.41	142.13+/-26.09	142.13	26.09	3979.64	730.52
Lahu	Oroqen	Dong_Congjiang	0.033	2.13	153.75+/-72.26	153.75	72.26	4305	2023.28
Lahu	Naxi	Zhuang_Congjiang	0.031	2.16	166.45+/-77.14	166.45	77.14	4660.6	2159.92
Lahu	Han_Duyun	Dong_Congjiang	0.0049	2.82	168.43+/-59.8	168.43	59.8	4716.04	1674.4
Lahu	Miao_Duyun	Zhuang_Congjiang	0.00043	3.52	179.15+/-23.42	179.15	23.42	5016.2	655.76
Lahu	Bouyei_Duyun	Zhuang_Congjiang	0.00014	3.81	194.1+/-38.53	194.1	38.53	5434.8	1078.84
Lahu	Naxi	Dong_Congjiang	0.00066	3.41	249.96+/-41.34	249.96	41.34	6998.88	1157.52
Lahu	Han_Longli	Zhuang_Congjiang	0.019	2.34	263.98+/-54.75	263.98	54.75	7391.44	1533
Miao	Miao_Longli	Zhuang_Congjiang	0.024	2.27	44.22+/-12.45	44.22	12.45	1238.16	348.6
Miao	Dai	Zhuang_Congjiang	0.0061	2.74	59.53+/-9.55	59.53	9.55	1666.84	267.4
Miao	Miao_Nayong	Dong_Congjiang	8.6e-05	3.93	68.22+/-10.48	68.22	10.48	1910.16	293.44
Miao	Shui_Duyun	Zhuang_Congjiang	0.0092	2.6	106.19+/-40.77	106.19	40.77	2973.32	1141.56
Miao	Dai	Dong_Congjiang	0.0011	3.27	124.01+/-22.42	124.01	22.42	3472.28	627.76
Miao	She	Zhuang_Congjiang	0.013	2.48	124.52+/-17.61	124.52	17.61	3486.56	493.08
Miao	Naxi	Dong_Congjiang	0.0073	2.68	137.54+/-51.31	137.54	51.31	3851.12	1436.68
Miao	Atayal_Taiwan	Zhuang_Congjiang	0.029	2.18	221.66+/-101.71	221.66	101.71	6206.48	2847.88
Miao_Congjiang	Tujia	Dong_Congjiang	0.00041	3.53	58.83+/-8.6	58.83	8.6	1647.24	240.8
Miao_Longli	Paiwan_Taiwan	Dong_Congjiang	0.0014	3.19	32.91+/-3.65	32.91	3.65	921.48	102.2
Miao_Longli	Tujia	Dong_Congjiang	0.0075	2.67	59.25+/-4.28	59.25	4.28	1659	119.84
Miao_Nayong	Paiwan_Taiwan	Dong_Congjiang	2.3e-10	6.34	32.51+/-5.13	32.51	5.13	910.28	143.64
Miao_Nayong	Uygur	Zhuang_Congjiang	0.0075	2.67	46.96+/-17.57	46.96	17.57	1314.88	491.96
Miao_Nayong	Tujia	Dong_Congjiang	0.0052	2.79	58.62+/-9.59	58.62	9.59	1641.36	268.52
Miao_Nayong	Oroqen	Zhuang_Congjiang	2.4e-05	4.23	62.56+/-6.3	62.56	6.3	1751.68	176.4
Miao_Nayong	Oroqen	Dong_Congjiang	0.013	2.49	63.79+/-6.18	63.79	6.18	1786.12	173.04
Miao_Nayong	Uygur	Dong_Congjiang	0.02	2.33	76.7+/-29.92	76.7	29.92	2147.6	837.76
Mongolian	Miao_Congjiang	Zhuang_Congjiang	0.0024	3.03	43.99+/-4.94	43.99	4.94	1231.72	138.32
Mongolian	Miao_Longli	Dong_Congjiang	0.0029	2.98	51.85+/-4.25	51.85	4.25	1451.8	119
Mongolian	Miao_Congjiang	Dong_Congjiang	1.7e-05	4.31	55.71+/-12.93	55.71	12.93	1559.88	362.04
Mongolian	Miao_Longli	Zhuang_Congjiang	0.032	2.14	61.32+/-21.68	61.32	21.68	1716.96	607.04
Mongolian	Miao_Nayong	Zhuang_Congjiang	9.3e-07	4.91	62.83+/-12.81	62.83	12.81	1759.24	358.68
Mongolian	Miao_Nayong	Dong_Congjiang	0.0011	3.26	72.77+/-16.6	72.77	16.6	2037.56	464.8
Mongolian	Yao_Congjiang	Dong_Congjiang	0.0095	2.59	102.27+/-39.43	102.27	39.43	2863.56	1104.04
Mongolian	Tujia	Zhuang_Congjiang	0.02	2.32	302.6+/-63.97	302.6	63.97	8472.8	1791.16
Naxi	Miao_Nayong	Dong_Congjiang	0.0013	3.22	57.68+/-11.75	57.68	11.75	1615.04	329
Naxi	Miao_Congjiang	Zhuang_Congjiang	0.0066	2.72	58.29+/-8.85	58.29	8.85	1632.12	247.8
Naxi	Miao_Nayong	Zhuang_Congjiang	0.0011	3.26	87.28+/-26.78	87.28	26.78	2443.84	749.84
Naxi	Shui_Duyun	Dong_Congjiang	0.021	2.31	103.65+/-44.91	103.65	44.91	2902.2	1257.48
Naxi	Zhuang_Congjiang	Dong_Congjiang	0.027	2.22	170.99+/-9.62	170.99	9.62	4787.72	269.36
Naxi	Dongxiang_Duyun	Dong_Congjiang	0.031	2.16	195.75+/-40.37	195.75	40.37	5481	1130.36
Naxi	Chuanqing_Nayong	Dong_Congjiang	0.017	2.38	225.9+/-22.05	225.9	22.05	6325.2	617.4
Naxi	Bouyei_Duyun	Dong_Congjiang	0.0063	2.73	232.63+/-85.23	232.63	85.23	6513.64	2386.44
Naxi	Han_Nayong	Dong_Congjiang	0.013	2.49	278.99+/-112.06	278.99	112.06	7811.72	3137.68
Naxi	Han_Duyun	Dong_Congjiang	0.0032	2.95	288.84+/-54.67	288.84	54.67	8087.52	1530.76
Northern_Han	Miao_Congjiang	Dong_Congjiang	0.027	2.21	48.89+/-13.55	48.89	13.55	1368.92	379.4
Northern_Han	Miao_Congjiang	Zhuang_Congjiang	0.04	2.06	50.65+/-6.16	50.65	6.16	1418.2	172.48
Northern_Han	Miao_Nayong	Dong_Congjiang	0.016	2.41	59.2+/-12.71	59.2	12.71	1657.6	355.88
Northern_Han	Miao_Longli	Dong_Congjiang	0.036	2.1	62.47+/-8.88	62.47	8.88	1749.16	248.64
Northern_Han	Miao_Nayong	Zhuang_Congjiang	0.0015	3.18	79.01+/-24.82	79.01	24.82	2212.28	694.96
Northern_Han	Dai	Zhuang_Congjiang	0.035	2.11	96.35+/-17.1	96.35	17.1	2697.8	478.8
Northern_Han	Zhuang_Congjiang	Dong_Congjiang	0.032	2.15	176.78+/-16.02	176.78	16.02	4949.84	448.56
Northern_Han	Uygur	Zhuang_Congjiang	0.044	2.02	255.22+/-39.54	255.22	39.54	7146.16	1107.12
Paiwan_Taiwan	Yao_Congjiang	Dong_Congjiang	0.0058	2.76	15.79+/-5.73	15.79	5.73	442.12	160.44
She	Miao_Congjiang	Dong_Congjiang	0.0009	3.32	37.07+/-5.09	37.07	5.09	1037.96	142.52
She	Miao_Longli	Dong_Congjiang	0.017	2.39	62.1+/-9.93	62.1	9.93	1738.8	278.04
She	Miao_Nayong	Zhuang_Congjiang	0.0056	2.77	68.89+/-15.71	68.89	15.71	1928.92	439.88
Tu	Miao_Nayong	Zhuang_Congjiang	0.025	2.24	57.41+/-3.55	57.41	3.55	1607.48	99.4
Tu	Miao_Nayong	Dong_Congjiang	0.038	2.07	62.32+/-13.19	62.32	13.19	1744.96	369.32
Tujia	Uygur	Dong_Congjiang	4.6e-17	8.4	176.29+/-16.45	176.29	16.45	4936.12	460.6
Tujia	Han_Longli	Zhuang_Congjiang	0.045	2	216.98+/-108.42	216.98	108.42	6075.44	3035.76
Tujia	Han_Duyun	Zhuang_Congjiang	0.042	2.03	237.54+/-70.43	237.54	70.43	6651.12	1972.04
Uygur	Dongxiang_Duyun	Dong_Congjiang	0.029	2.18	221.17+/-57.2	221.17	57.2	6192.76	1601.6
Uygur	Han_Nayong	Dong_Congjiang	0.037	2.09	230.31+/-95.68	230.31	95.68	6448.68	2679.04
Xibo	Miao_Longli	Zhuang_Congjiang	0.045	2	45.03+/-3.17	45.03	3.17	1260.84	88.76
Xibo	Miao_Longli	Dong_Congjiang	0.022	2.28	55.33+/-5.33	55.33	5.33	1549.24	149.24
Xibo	Miao_Nayong	Zhuang_Congjiang	2e-06	4.75	56.24+/-6.25	56.24	6.25	1574.72	175
Xibo	Dai	Dong_Congjiang	0.034	2.12	62.89+/-21.03	62.89	21.03	1760.92	588.84
Xibo	Miao_Nayong	Dong_Congjiang	0.018	2.36	63.42+/-15.49	63.42	15.49	1775.76	433.72
Xibo	Yao_Congjiang	Dong_Congjiang	0.008	2.65	63.79+/-19.85	63.79	19.85	1786.12	555.8
Xibo	Miao_Congjiang	Dong_Congjiang	0.022	2.28	70.2+/-19.57	70.2	19.57	1965.6	547.96
Xibo	Miao_Duyun	Dong_Congjiang	0.04	2.05	85.96+/-24.78	85.96	24.78	2406.88	693.84
Xibo	She	Dong_Congjiang	0.0086	2.63	94.77+/-36.04	94.77	36.04	2653.56	1009.12
Xibo	Zhuang_Congjiang	Dong_Congjiang	0.035	2.11	111.26+/-10.12	111.26	10.12	3115.28	283.36
Xibo	Lahu	Zhuang_Congjiang	0.049	1.97	123.73+/-62.92	123.73	62.92	3464.44	1761.76
Xibo	Dongxiang_Duyun	Dong_Congjiang	0.027	2.22	140.56+/-63.45	140.56	63.45	3935.68	1776.6
Xibo	Han_Nayong	Dong_Congjiang	0.033	2.13	250.68+/-64.43	250.68	64.43	7019.04	1804.04
Yi	Yao_Congjiang	Zhuang_Congjiang	0.038	2.08	30.21+/-6.97	30.21	6.97	845.88	195.16
Yi	Miao_Congjiang	Zhuang_Congjiang	0.012	2.52	39.3+/-4.41	39.3	4.41	1100.4	123.48
Yi	Miao_Nayong	Zhuang_Congjiang	0.0012	3.24	53.62+/-16.54	53.62	16.54	1501.36	463.12
Yi	Miao_Nayong	Dong_Congjiang	4.7e-05	4.07	61.59+/-15.13	61.59	15.13	1724.52	423.64
Yi	Shui_Duyun	Dong_Congjiang	0.039	2.06	112.92+/-54.75	112.92	54.75	3161.76	1533
Yi	Tujia	Dong_Congjiang	0.044	2.01	135.84+/-67.44	135.84	67.44	3803.52	1888.32
Yi	Atayal_Taiwan	Dong_Congjiang	0.02	2.33	144.28+/-61.83	144.28	61.83	4039.84	1731.24
Yi	Miao	Dong_Congjiang	7e-07	4.96	144.39+/-29.11	144.39	29.11	4042.92	815.08
Yi	Chuanqing_Nayong	Dong_Congjiang	0.038	2.07	206.08+/-20.12	206.08	20.12	5770.24	563.36
Yi	Han_Duyun	Dong_Congjiang	0.0072	2.69	215.59+/-40.21	215.59	40.21	6036.52	1125.88
Yi	Atayal_Taiwan	Zhuang_Congjiang	0.037	2.09	252.46+/-81.34	252.46	81.34	7068.88	2277.52
Zhuang_Congjiang	Tujia	Dong_Congjiang	0.013	2.48	144.67+/-14.44	144.67	14.44	4050.76	404.32
