# Supplementary material for: Extensive genetic admixture between Tai-Kadai-speaking people and their neighbours in the northeastern region of the Yungui Plateau inferred from genome-wide variations
Source: BMC Genomics. 2023 Jun 12;24:317. doi: 10.1186/s12864-023-09412-3 (PMC10259048; doi:10.1186/s12864-023-09412-3)
Supplement: Supplementary file 10 — Supplementary Material 10 [file 12864_2023_9412_MOESM10_ESM.xlsx]

## Sheet: multiple_list_id
Table S10. Selected natural selection genes based on FST, XPEHH and iHS analysis
Fst	Genes	XPEHH-LOGPVALUE	Genes	iHS-LOGPVALUE	Genes
0.223493	ABCC1	2.59526	ABCA13	1.91269	AACSP1
0.160573	ABLIM1	2.24068	ABCA13	2.11714	AATK
0.162008	ACSL5	2.19638	ABCA13	2.74072	ABCA4
0.162008	ACSL5	2.70588	ABCC3	2.27347	ABCA4
0.166399	ADAMTS18	2.28851	ABCC3	2.17435	ABCB1
0.161284	ADAMTS18	11.3689	ABCC8	1.85632	ABCB1
0.203306	ADCY8	11.0107	ABCC8	1.9811	ABCC4
0.203306	ADCY8	10.7752	ABCC8	1.99201	ABCC8
0.200422	ADCY8	10.549	ABCC8	2.16609	ABCC9
0.190217	ALG9	10.288	ABCC8	4.10107	ABHD12B
0.151626	ANK2	9.9142	ABCC8	1.79799	ABHD16A
0.158223	ANKH	9.91415	ABCC8	2.6519	ABO
0.170624	ANKMY2	9.91415	ABCC8	2.6519	ABO
0.169927	ANO6	9.86683	ABCC8	2.59233	ABO
0.168895	APOB	9.79973	ABCC8	2.55392	ABO
0.165518	ARHGAP10	9.57985	ABCC8	2.51262	ABO
0.196357	ARHGEF37	9.03363	ABCC8	2.58387	ABTB2
0.167427	ARID1B	8.89724	ABCC8	1.8789	ABTB2
0.158223	ASAP1	6.76466	ABCC8	2.45332	AC093375.1
0.158223	ASCL4	6.61371	ABCC8	2.26022	AC093375.1
0.20912	ATP2B1	6.35083	ABCC8	2.56534	ACBD4
0.157504	ATXN1	6.34342	ABCC8	2.32134	ACMSD
0.190217	BAI3	6.34066	ABCC8	3.82297	ACOXL
0.173412	BSND	6.33715	ABCC8	3.77126	ACOXL
0.206775	C3orf20	6.27704	ABCC8	2.91719	ACOXL
0.18548	C5orf66	6.17549	ABCC8	2.50886	ACOXL
0.166385	C9orf92	5.95063	ABCC8	2.39592	ACOXL
0.163857	CAPN13	5.6153	ABCC8	2.26172	ACOXL
0.170941	CCBE1	6.04097	ABCC8	2.15222	ACOXL
0.164677	CCDC172	1.2593	ABI3BP	1.99042	ACOXL
0.16318	CCDC3	3.18135	ABI3BP	2.3084	ACSL5
0.165382	CCDC7	2.95178	ABI3BP	1.84072	ACSL5
0.163093	CD247	2.15001	ABI3BP	1.82421	ACSS3
0.161699	CD247	2.1393	ABI3BP	1.91212	ADAM12
0.20746	CDC16	4.7897	ABLIM3	1.87234	ADAM12
0.198555	CDH18	3.62116	ABLIM3	2.25471	ADAMTS14
0.173311	CDH9	3.58651	ABLIM3	2.20528	ADAMTS14
0.18691	CFL1P1	2.85644	ABLIM3	2.34867	ADAMTS18
0.175528	CHRM2	2.70892	ABLIM3	2.76102	ADAMTS2
0.163904	CHRM2	2.25971	ABLIM3	1.90163	ADAMTSL1
0.272103	CLTA	2.2332	ABLIM3	1.90248	ADAMTSL3
0.272103	CLTA	2.30021	ABRACL	2.94276	ADARB2
0.2376	CNDP2	3.49726	AC093375.1	2.19451	ADARB2
0.222007	CNDP2	3.36593	AC093375.1	2.27058	ADCY10
0.197238	CNDP2	2.86224	AC093375.1	1.88215	ADCY10
0.197238	CNDP2	2.77875	AC093375.1	2.69441	ADCYAP1R1
0.182733	CNDP2	2.53656	AC093375.1	3.05388	ADH7
0.181828	CNDP2	2.47971	AC093375.1	2.23017	ADH7
0.168896	CNDP2	2.4499	AC093375.1	1.90253	ADHFE1
0.18265	CNNM1	2.40129	AC093375.1	2.44103	ADIPOR1
0.152428	CNOT4	2.28028	AC093375.1	2.50439	ADRA1A
0.188548	CNTN5	3.23549	ACCSL	1.82942	ADRA1A
0.181755	COL23A1	2.63602	ACCSL	2.47935	AFF3
0.155426	COL23A1	2.43511	ACE	1.78851	AFF3
0.174416	COTL1	2.38973	ACE	2.13345	AGBL1
0.170768	CPED1	2.36814	ACE	2.97683	AGBL4
0.163093	CPED1	2.36023	ACE	2.93762	AGBL4
0.188795	CSMD1	2.23674	ACE	2.36891	AGBL4
0.179529	CSMD1	2.2039	ACE	1.9675	AGBL4
0.172951	CSMD1	2.2039	ACE	5.50526	AGER
0.160573	CSMD1	2.11228	ACE	4.78514	AGER
0.164677	CSMD2	2.11227	ACE	2.86294	AGER
0.170768	CSMD3	2.39884	ACE	2.02322	AGER
0.170768	CSMD3	2.39439	ACE	3.1587	AGPAT1
0.231611	CTNNA3	2.39155	ACE	2.34043	AGT
0.190056	CTNNA3	2.39104	ACE	2.24671	AGT
0.152539	CTNNA3	2.23674	ACE	1.92991	AGT
0.163093	CUX1	2.11073	ACE	3.00462	AIF1
0.173906	CYB5RL	3.25335	ACOX1	2.45541	AIF1
0.175571	DAB1	3.15902	ACOX1	2.43968	AIFM2
0.175571	DAB1	3.05226	ACOX1	3.60397	AK5
0.174416	DAB1	2.77717	ACOX1	3.15121	AK5
0.15197	DAB1	2.68369	ACOX1	2.6067	AK5
0.158223	DACH1	2.65232	ACOX1	1.87906	AKR7A2
0.174597	DCLK1	2.50747	ACOX1	2.02819	ALDH1L1
0.159533	DFNB31	2.38263	ACOX1	2.02819	ALDH1L1
0.164677	DISC1FP1	2.26355	ACOX1	1.89155	ALDH1L1
0.151411	DLC1	2.17151	ACOX1	2.06659	ALKBH3
0.222101	DLGAP1	2.68369	ACOX1	1.87311	ALKBH3
0.181929	DNAJC13	2.30564	ACOX1	2.19542	ALOX12B
0.159692	DNAJC13	6.19077	ACSBG1	2.24507	ALPK3
0.153263	DOCK2	4.47183	ACSBG1	2.33217	ANGPT2
0.192935	DPYD	4.03699	ACSBG1	2.04492	ANGPT2
0.165611	DPYS	3.92494	ACSBG1	3.28291	ANKRD35
0.195437	DSCAM	3.50313	ACSBG1	2.4724	ANKRD35
0.190056	DSCAM	3.48623	ACSBG1	2.13432	ANO1
0.190056	DSCAM	3.44584	ACSBG1	2.37025	ANO4
0.190056	DSCAM	3.40624	ACSBG1	2.19191	ANO4
0.172924	DSCAM	3.35716	ACSBG1	1.92684	ANO4
0.164802	DSCAM	3.35403	ACSBG1	2.79133	ANXA6
0.160482	DSCAM	3.2251	ACSBG1	2.57636	ANXA6
0.269865	DSCR10	3.1434	ACSBG1	3.05909	AOX2P
0.174416	ECEL1	3.05036	ACSBG1	3.07991	AP3M2
0.158223	EEF1DP3	2.7901	ACSBG1	3.10559	AP5B1
0.158223	EEF1DP3	2.66475	ACSBG1	3.96997	APBA1
0.158223	EEF1DP3	2.49698	ACSBG1	3.495	APBA1
0.163904	ELF2	2.40419	ACSBG1	1.98875	APOM
0.239072	EPHA4	2.35951	ACSBG1	1.98875	APOM
0.223954	EPHA4	2.33062	ACSBG1	1.98875	APOM
0.198982	EPHA4	2.32475	ACSBG1	1.95028	APOM
0.173795	ERGIC1	2.13771	ACSBG1	2.36738	APP
0.171277	ERGIC1	3.39759	ADAMTS1	1.83721	APP
0.171396	ERN1	2.75304	ADAMTS1	1.88623	AQPEP
0.181034	ESR1	2.75027	ADAMTS1	3.27736	ARAP3
0.17546	ESR1	2.42136	ADAMTS1	1.82204	ARHGAP10
0.169582	ESR1	2.33505	ADAMTS2	1.79182	ARHGAP33
0.191168	ESRRG	2.29331	ADAMTS2	2.05881	ARHGEF28
0.151074	ESRRG	2.29331	ADAMTS2	2.31494	ARHGEF3
0.171022	ETS1	2.97092	ADAMTSL1	1.94445	ARHGEF3
0.252834	EXOC2	2.35687	ADAMTSL1	1.92064	ARHGEF3
0.248243	EXOC2	2.26789	ADAMTSL1	2.23162	ARHGEF39
0.225017	EXOC2	2.20174	ADAMTSL1	2.51299	ARL3
0.203857	EXOC2	2.17853	ADAMTSL1	2.69373	ARNT2
0.198192	EXOC2	2.15026	ADAMTSL1	1.87277	ARRB1
0.193302	EXOC2	2.19112	ADARB1	1.99034	ARSG
0.186871	EXOC2	3.07713	ADARB2	2.53042	AS3MT
0.165371	EXOC2	2.93043	ADARB2	2.31276	AS3MT
0.159402	EXOC4	2.93043	ADARB2	2.31276	AS3MT
0.158223	EYS	2.86258	ADARB2	2.18087	ASAP1
0.2045	F11R	2.7686	ADARB2	2.06339	ASAP1
0.2045	F11R	2.54811	ADARB2	2.23111	ASB13
0.170768	FAM21C	2.54811	ADARB2	3.31277	ASIC2
0.170768	FAM21C	2.44764	ADARB2	1.88194	ATF3
0.16684	FAM65B	2.42562	ADARB2	1.78826	ATP12A
0.163174	FAM78B	2.21069	ADARB2	2.09142	ATP2B2
0.161519	FAM78B	2.12388	ADCYAP1	4.81278	ATP6V0A4
0.161519	FAM78B	2.7517	ADK	3.18304	ATP6V1G2-DDX39B
0.154987	FBXO32	2.73748	ADK	2.50923	ATP6V1G2-DDX39B
0.192935	FCER2	2.69013	ADK	2.4407	ATP6V1G2-DDX39B
0.164197	FCER2	2.63743	ADK	2.12959	ATP6V1G2-DDX39B
0.171161	FOXO1	2.39994	ADK	2.0672	ATP6V1G2-DDX39B
0.185562	FUT9	2.44209	ADSL	1.95628	ATP6V1G2-DDX39B
0.158633	FUT9	2.63366	AFAP1L1	2.18812	ATXN1
0.156211	FUT9	2.22459	AFAP1L1	2.67873	AUTS2
0.164586	GABRR3	2.18144	AFAP1L1	2.1761	BAALCOS
0.152428	GALNT11	2.17699	AFAP1L1	2.9227	BACH2
0.221929	GALNT15	2.16034	AFAP1L1	2.56718	BACH2
0.164677	GALNT18	2.23051	AGBL1	1.98655	BACH2
0.154974	GALNTL6	2.14725	AGBL1	1.99429	BAG6
0.154974	GALNTL6	2.55652	AK7	3.74968	BARX2
0.248243	GARNL3	2.1883	AK7	2.12006	BARX2
0.299097	GNE	2.10674	ALAS1	2.12006	BARX2
0.285629	GNE	2.3136	ALX4	2.41431	BAZ2B
0.254042	GNE	2.72058	AMPD3	3.28449	BCL2
0.192854	GNE	2.78048	ANK1	2.41019	BCL2L1
0.198329	GPM6A	2.64981	ANK1	1.80335	BDKRB2
0.153263	GPM6A	2.30504	ANK1	2.35412	BFSP1
0.173738	GPRIN3	2.16357	ANK1	1.85449	BICD1
0.157787	GPRIN3	4.04564	ANKRD11	1.86909	BIVM
0.194816	GRB10	3.96345	ANKRD11	2.1477	BLNK
0.156502	GRM7	3.80566	ANKRD11	1.99091	BMP3
0.161242	GRPEL2	3.18	ANKRD11	1.91993	BRCA2
0.158223	HBB	3.09033	ANKRD11	2.95521	BRD2
0.18548	HEATR5A	2.8882	ANKRD11	2.59181	BRINP3
0.158223	HLA-DRA	2.57727	ANKRD11	2.61971	BSPRY
0.181	HMGCLL1	2.55614	ANKRD11	1.92492	BSPRY
0.23713	HPSE2	2.3503	ANKRD11	1.87151	BTBD11
0.20583	HPSE2	2.16786	ANKRD11	6.78075	BTNL2
0.20583	HPSE2	2.10375	ANKRD11	5.68126	BTNL2
0.20583	HPSE2	4.07787	ANKRD11	1.99966	BTNL2
0.197777	HPSE2	2.37271	ANKRD11	1.879	BTNL2
0.156021	HPSE2	2.12088	ANKRD11	1.81217	BTNL2
0.251862	HSD17B4	3.21464	ANKRD30B	1.92274	BZRAP1
0.184529	IFFO2	3.16028	ANKRD44	2.00886	BZRAP1-AS1
0.190217	IGFBP7	2.44384	ANKRD44	1.79275	BZW2
0.154018	IL17B	2.42455	ANKRD44	2.41672	C10orf32
0.192819	IL4	2.12257	ARAP3	2.42622	C10orf55
0.165238	IL4	2.4587	ARHGAP24	2.59781	C11orf73
0.151074	ITGB3	2.34759	ARHGAP24	2.02619	C12orf66
0.153939	ITPKC	2.11142	ARHGAP24	2.40302	C14orf183
0.160573	JAKMIP1	2.82627	ARHGAP31	2.5456	C15orf27
0.190217	JAZF1	2.79844	ARHGAP31	2.53863	C1QTNF7
0.15434	JAZF1	2.65564	ARHGAP31	1.84352	C1RL
0.164768	KCNIP4	3.93719	ARHGDIB	3.46301	C3orf52
0.152428	KCNJ10	2.54943	ARHGDIB	1.7946	C5orf66
0.190217	KCNK13	2.12546	ARHGEF10	3.88355	C6orf10
0.152977	KCNN3	2.28793	ARHGEF33	3.73599	C6orf10
0.155927	KCNQ1	2.20209	ARIH1	3.72834	C6orf10
0.160503	KDM4B	3.20912	ARL15	2.85189	C6orf10
0.223493	KIAA0922	2.90941	ARL15	2.80974	C6orf10
0.199999	KIAA0922	2.84296	ARL15	2.79502	C6orf10
0.18548	KIAA1217	2.72195	ARL15	2.41723	C6orf10
0.158223	KIAA1244	2.63289	ARL15	2.37759	C6orf10
0.193512	KIAA1598	2.61259	ARL15	2.37516	C6orf10
0.158223	KIF16B	2.55438	ARL15	2.37454	C6orf10
0.175637	KIF1A	2.47101	ARL15	2.36525	C6orf10
0.351823	KIF26A	2.46321	ARL15	2.30363	C6orf10
0.199044	KLF7	2.40737	ARL15	2.21563	C6orf10
0.157231	KLF7	2.34646	ARL15	2.10614	C6orf10
0.251665	KMT2E	2.20169	ARL15	1.96244	C6orf10
0.211015	LDB2	2.20054	ARL15	1.9076	C6orf10
0.235092	LDLRAD3	2.15572	ARL15	1.84167	C6orf10
0.151915	LDLRAD4	2.70357	ARVCF	1.83418	C6orf10
0.161242	LEPREL1	2.69367	ARVCF	1.96783	C6orf222
0.161242	LEPREL1	2.69367	ARVCF	2.2261	C6orf47
0.167236	LGALS9	2.68026	ARVCF	2.74886	C7
0.214843	LHX4	2.68026	ARVCF	1.93955	C8orf37-AS1
0.187648	LINC00486	2.6496	ARVCF	4.34506	CA10
0.158223	LINC00598	2.62611	ARVCF	2.5817	CA6
0.170155	LINC00917	2.38498	ARVCF	1.96898	CAB39L
0.152428	LINC00922	2.30367	ARVCF	2.16359	CACNA1A
0.15888	LINGO2	2.27371	ARVCF	1.98124	CACNA1D
0.15888	LINGO2	2.90086	ARVCF	2.30709	CACNA1E
0.255249	LLGL2	2.84139	ARVCF	1.94612	CACNA2D3
0.195096	LOC100128554	2.67217	ARVCF	2.18454	CACNB4
0.200327	LOC100130849	2.35212	ARVCF	2.19889	CACNG4
0.190217	LOC100287944	2.16073	ARVCF	2.23802	CADM1
0.158223	LOC100287944	2.26817	ATOH7	1.99779	CADM1
0.164702	LOC100506403	3.0621	ATP10A	1.87694	CADPS
0.164702	LOC100506403	2.99465	ATP10A	2.54902	CAPN13
0.164702	LOC100506403	2.74073	ATP10A	2.07341	CAPN8
0.210016	LOC101927282	2.13964	ATP10A	1.86872	CAST
0.151594	LOC101927285	4.53782	ATP2B2	1.84909	CAST
0.158223	LOC101927870	3.879	ATP2B2	2.00232	CCBE1
0.198135	LOC101927891	3.5839	ATP2B2	1.98979	CCBE1
0.152244	LOC283683	3.46922	ATP2B2	4.69104	CCDC148
0.152428	LOC284395	3.07586	ATP2B2	4.70106	CCDC148-AS1
0.161699	LOC339298	2.87711	ATP2B2	2.40742	CCDC33
0.166385	LOC646762	2.76885	ATP2B2	1.86878	CCDC33
0.166385	LOC646762	2.53541	ATP2B2	2.82693	CCHCR1
0.155566	LOC646762	2.41255	ATP2B2	2.73106	CCHCR1
0.266166	LPP	2.38535	ATP2B2	2.37362	CCHCR1
0.165611	LRP12	2.33645	ATP2B2	2.3658	CCHCR1
0.191676	LRP1B	2.15529	ATP2B2	2.16586	CCHCR1
0.158223	MACROD2	2.10086	ATP2B2	1.91747	CCHCR1
0.158223	MACROD2	3.8257	ATRIP	1.79811	CCHCR1
0.190217	MAGI1	1.25914	BAHCC1	2.02277	CCL16
0.158223	MAGI1	2.11785	BAZ2B	1.89903	CCND3
0.164105	MAN1A1	3.74738	BCAS3	1.91258	CCNYL2
0.197167	MAP1B	3.49239	BCAS3	2.67971	CCSER1
0.152868	MAP6D1	3.38624	BCAS3	1.79046	CD1C
0.2045	MAST4	3.35751	BCAS3	1.84923	CD247
0.160612	MAST4	2.9829	BCAS3	2.4311	CD80
0.157135	MAST4	2.88153	BCAS3	2.37344	CD80
0.152428	MAVS	2.76195	BCAS3	2.34381	CD80
0.190217	MEDAG	2.41271	BCAS3	2.40382	CDC42BPA
0.158651	MIPOL1	2.25323	BCAS3	1.85235	CDCP1
0.167116	MIR548AZ	2.15404	BCAS3	1.81623	CDCP1
0.1617	MIR5694	2.80557	BMP1	2.1168	CDH20
0.158282	MIR5694	2.85114	BTBD9	3.14758	CDH5
0.159279	MIR7853	2.82953	BTBD9	2.8254	CDH5
0.154528	MKLN1	2.73158	BTBD9	4.09299	CDSN
0.151224	MMP16	2.72269	BTBD9	3.36456	CELF4
0.174416	MXI1	2.59281	BTBD9	3.98705	CEMIP
0.194816	MYOM2	2.58206	BTBD9	2.60952	CES5A
0.159533	MYOM2	2.57243	BTBD9	3.47045	CHD1L
0.154018	NAALADL2	2.47064	BTBD9	2.34315	CHODL
0.204979	NACC2	2.45046	BTBD9	2.008	CHRNA6
0.170624	NACC2	2.34847	BTBD9	1.84479	CHRNA7
0.180735	NCALD	2.28675	BTBD9	3.03406	CHST11
0.170768	NCOA4	2.28675	BTBD9	2.42972	CHST11
0.223954	NEB	2.26768	BTBD9	1.95361	CHST11
0.223954	NEB	2.24596	BTBD9	3.10703	CKAP5
0.189145	NEB	2.16117	BTBD9	3.09477	CLCA1
0.189145	NEB	2.16052	BTBD9	2.47862	CLNK
0.171247	NEB	2.14132	BTBD9	2.63155	CLYBL
0.162847	NELL1	2.70951	C10orf107	2.45313	CLYBL
0.154282	NELL1	2.54459	C10orf107	1.96407	CLYBL
0.152343	NELL1	2.52193	C10orf107	1.8635	CMIP
0.200076	NEURL1	2.43202	C10orf107	2.23526	CMTM7
0.157032	NFIC	2.39987	C10orf107	1.89706	CNBD1
0.158801	NID1	2.38449	C10orf107	1.8636	CNBD1
0.155252	NID1	2.30901	C10orf107	2.45842	CNDP1
0.154189	NID1	2.30432	C10orf107	1.83664	CNDP1
0.227618	NLRP11	2.2265	C10orf107	1.89885	CNIH3
0.226914	NLRP11	2.17121	C10orf107	1.80514	CNIH3
0.182033	NLRP11	2.57791	C10orf11	2.10692	CNNM1
0.180148	NLRP11	2.51244	C10orf11	2.10292	CNNM1
0.166399	NME1-NME2	2.41007	C10orf11	1.87399	CNNM1
0.262767	NRG3	2.31173	C10orf55	2.05876	CNNM2
0.158214	NRXN1	2.24929	C10orf55	1.81266	CNNM2
0.161547	NSMCE2	2.80365	C10orf55	2.09813	CNNM4
0.278988	NTM	2.11536	C16orf72	1.90772	CNTN1
0.218813	OLFM3	4.64576	C1QTNF5	2.57122	CNTN4
0.203522	OLFM3	4.2646	C1QTNF5	1.91588	CNTN4
0.235472	OPCML	3.23354	C1QTNF5	2.74852	CNTNAP2
0.183292	OR51B5	2.50989	C3orf18	1.78828	CNTNAP2
0.158223	ORAI2	4.70643	C6orf10	3.22554	COL13A1
0.195478	OSBPL11	4.22271	C6orf10	2.20474	COL13A1
0.18548	OSBPL1A	5.62936	C6orf10	2.08537	COL13A1
0.163093	OSMR-AS1	3.47052	C6orf10	2.20912	COL1A2
0.161986	PAPSS2	2.22108	C6orf15	3.36692	COL4A2
0.152428	PBX1	1.25926	C7orf63	2.35504	COL4A2
0.248482	PCSK5	2.84375	C9orf3	1.79217	COLEC12
0.197238	PCSK5	3.86231	CAB39L	1.83959	CORIN
0.163685	PFKFB3	3.83959	CAB39L	1.95388	CPA6
0.213378	PGBD5	3.58659	CAB39L	1.88021	CPA6
0.16099	PHC1	3.58659	CAB39L	1.9417	CPE
0.170768	PHF2	3.19305	CAB39L	1.96716	CPNE4
0.174597	PIAS1	3.19035	CAB39L	1.82033	CPNE4
0.221353	PIDD1	3.09568	CAB39L	1.80686	CPNE5
0.166726	PIK3CD	2.63953	CACNA1C	4.18998	CPNE8
0.208595	PIN1	2.27073	CACNA1C	4.03193	CPNE8
0.162008	PLEKHO2	7.4675	CACNA2D2	1.889	CPS1
0.165943	PPAP2B	6.3361	CACNA2D2	1.93681	CPVL
0.207373	PREX2	6.2678	CACNA2D2	1.83507	CPVL
0.206438	PREX2	6.07789	CACNA2D2	1.92003	CREB5
0.206438	PREX2	5.7216	CACNA2D2	1.79901	CREB5
0.182476	PREX2	5.5253	CACNA2D2	2.31019	CRISPLD2
0.16531	PREX2	5.318	CACNA2D2	1.78626	CRTC1
0.16531	PREX2	5.23902	CACNA2D2	1.85937	CRYL1
0.154018	PRICKLE1	5.17924	CACNA2D2	1.94587	CSF1R
0.154018	PRICKLE1	4.25321	CACNA2D2	3.13886	CSMD1
0.182985	PRKAG2	4.15032	CACNA2D2	2.81523	CSMD1
0.164677	PRKAG2	4.08519	CACNA2D2	2.57243	CSMD1
0.158223	PRKAG2	3.68695	CACNA2D2	2.57243	CSMD1
0.158223	PRKAR1B	3.58212	CACNA2D2	2.29928	CSMD1
0.159509	PRKG2	3.24056	CACNA2D2	2.17305	CSMD1
0.153414	PRPF18	8.25491	CACNA2D2	2.07993	CSMD1
0.162438	PRRX2	7.6285	CACNA2D2	2.00752	CSMD1
0.15271	PRRX2	6.53513	CACNA2D2	1.94117	CSMD1
0.15271	PRRX2	4.22606	CACNA2D2	1.85232	CSMD1
0.168703	PSD3	2.22775	CACNG6	1.83921	CSMD1
0.152874	PSG5	2.50807	CADM1	1.80289	CSMD1
0.155813	PTEN	2.3211	CADPS	2.00108	CSMD3
0.167652	PTPLAD1	3.12942	CAPNS1	2.34338	CTNNA2
0.167652	PTPLAD1	2.95099	CAPZB	1.98928	CTNNA3
0.251798	PTPRB	2.85471	CAPZB	1.82644	CTNND2
0.214609	PTPRB	2.59477	CAPZB	2.30348	CTXN3
0.172426	PTPRB	2.57864	CAPZB	2.91814	CUTC
0.159817	PTPRK	2.47566	CAPZB	3.42502	CYP17A1
0.158801	PTPRR	2.39602	CAPZB	3.35716	CYP17A1
0.285863	PTPRT	2.29821	CAPZB	3.21848	CYP17A1
0.235489	PTPRT	2.1686	CAPZB	1.81047	DAAM1
0.153193	PTPRT	2.12373	CASP9	3.89302	DAAM2
0.258628	PVT1	3.79495	CCDC134	2.05399	DAB1
0.189807	RAB11FIP4	3.49823	CCDC134	1.99664	DAB1
0.253519	RAB19	3.04431	CCDC134	1.83187	DAB1
0.298371	RALYL	2.34858	CCDC134	1.83187	DAB1
0.254332	RALYL	2.28538	CCDC134	2.71643	DAB2IP
0.170768	RANBP17	2.71273	CCDC170	2.99561	DAPK1
0.158223	RAP1A	2.25681	CCDC170	2.61348	DAPK1
0.183551	RAPGEF2	2.24106	CCDC170	2.46271	DAPK1
0.178422	RARB	2.42878	CCDC51	2.30176	DAPK1
0.162587	RARB	2.16352	CCDC54	4.09873	DCC
0.161887	RASGRF1	9.82767	CCHCR1	2.10797	DCC
0.254332	RBFOX1	9.5981	CCHCR1	1.90864	DCC
0.252486	RBFOX1	9.38892	CCHCR1	1.8514	DCC
0.229929	RBFOX1	8.85366	CCHCR1	1.8514	DCC
0.188744	RBFOX1	8.68623	CCHCR1	1.8514	DCC
0.150716	RBFOX1	8.58398	CCHCR1	1.82878	DCC
0.157268	RBMS3	8.17013	CCHCR1	1.80428	DCC
0.219538	RCBTB1	7.50725	CCHCR1	3.31961	DCLK2
0.192435	RCBTB1	7.2208	CCHCR1	2.53365	DCLK2
0.167061	RCBTB1	7.21496	CCHCR1	2.49464	DCLK2
0.19522	RCSD1	7.21336	CCHCR1	2.16978	DCLK2
0.161699	RELL1	7.18981	CCHCR1	1.80914	DCSTAMP
0.178417	RGS6	7.1229	CCHCR1	2.55877	DDAH1
0.152838	RHOG	7.0845	CCHCR1	1.79283	DDO
0.166385	RIF1	6.80519	CCHCR1	2.87709	DENND1A
0.199999	RIPK2	6.7103	CCHCR1	2.84567	DENND1A
0.152726	RNF220	6.48298	CCHCR1	2.84567	DENND1A
0.180735	RPA3OS	9.60752	CCHCR1	2.06198	DERA
0.221353	RPLP2	9.5536	CCHCR1	1.87114	DGKI
0.221353	RSPO3	9.48825	CCHCR1	2.24691	DISC1
0.195478	RXRA	9.43927	CCHCR1	1.92633	DISC1
0.303948	RXRG	9.43927	CCHCR1	1.89042	DISC1FP1
0.158499	RXRG	9.36313	CCHCR1	1.78577	DNAH5
0.178883	SASH1	9.24077	CCHCR1	2.78672	DNAJB8
0.154705	SCN1A	9.14635	CCHCR1	2.15039	DNAJB8
0.167737	SGCD	9.12965	CCHCR1	2.84529	DOCK1
0.165823	SGCD	8.96512	CCHCR1	2.33645	DOCK4
0.169832	SGCZ	8.8046	CCHCR1	1.79204	DOCK4
0.222101	SGK1	8.67908	CCHCR1	2.15772	DOCK5
0.192561	SIDT1	8.65969	CCHCR1	3.2425	DOPEY2
0.2163	SLC35F1	8.65644	CCHCR1	2.30978	DOPEY2
0.2163	SLC35F1	8.39534	CCHCR1	1.9042	DPCR1
0.180185	SLC35F1	7.78547	CCHCR1	2.40194	DPP10
0.175244	SLC35F1	7.66075	CCHCR1	2.14732	DSCAML1
0.156211	SLC35F1	7.59586	CCHCR1	1.97988	DTHD1
0.156211	SLC35F1	7.46405	CCHCR1	1.79185	DTHD1
0.235508	SLC44A3	7.3323	CCHCR1	1.89843	DTX4
0.160133	SLC47A1	6.94113	CCHCR1	1.86556	DUSP18
0.155648	SLC5A10	6.94113	CCHCR1	2.26149	E2F7
0.159294	SLC6A20	6.81287	CCHCR1	1.87738	EBF1
0.195965	SMYD3	6.46911	CCHCR1	2.05419	EFNA5
0.178556	SMYD3	6.30079	CCHCR1	3.55407	EGFL8
0.25786	SNN	9.95359	CCHCR1	2.02127	EGFL8
0.167652	SNX29	9.32208	CCHCR1	3.26999	EHF
0.166385	SNX29	9.15737	CCHCR1	2.16818	ELF5
0.172114	SP110	9.07777	CCHCR1	1.94925	ELMO1
0.171247	SPATA13	9.04591	CCHCR1	1.86765	EML6
0.182385	SPICE1	8.8392	CCHCR1	1.82686	EMR3
0.167656	SPOCK1	7.7507	CCHCR1	2.29972	EPHA3
0.15846	SPOCK1	7.46823	CCHCR1	1.96239	EPHA5
0.151224	SPRED2	7.45322	CCHCR1	1.93936	EPHA5
0.183326	SPSB1	7.24209	CCHCR1	2.77387	EPHB2
0.209801	ST5	6.84231	CCHCR1	2.23162	EPSTI1
0.210001	STK32B	6.79308	CCHCR1	2.0458	ERG
0.171704	STK32B	6.62486	CCHCR1	2.0458	ERG
0.152428	STK32B	6.53228	CCHCR1	2.00401	ERG
0.161312	STOM	2.48991	CCNC	1.96684	ERLIN1
0.190217	STXBP5-AS1	2.1736	CCNC	3.41294	ESRRG
0.155705	STXBP5-AS1	3.122	CD97	2.18686	ETV7
0.225842	STXBP5L	2.67668	CD97	1.82475	EVA1A
0.18548	SYK	2.328	CD97	1.82475	EVA1A
0.160402	SYK	4.43381	CDK14	2.58876	EXOC4
0.15492	SYN3	3.81629	CDK14	2.21426	EYA2
0.190217	SYT17	3.80941	CDK14	2.56369	FAM135B
0.221929	SYT3	3.8057	CDK14	1.79548	FAM159A
0.207659	TBC1D22A	3.69599	CDK14	1.7968	FAM162A
0.164197	TCF7L1	3.58096	CDK14	4.2443	FAM178B
0.202104	TEAD4	3.57543	CDK14	2.34106	FAM189A2
0.192935	TENM4	3.56009	CDK14	3.90259	FAM19A1
0.157434	TG	3.54528	CDK14	1.89567	FAM19A1
0.205656	TJP3	3.538	CDK14	1.84125	FAM19A1
0.152244	TMCC3	3.38019	CDK14	1.95941	FAM19A2
0.152244	TMCC3	3.37019	CDK14	1.9367	FAM19A2
0.154018	TMEM132C	3.35274	CDK14	2.45098	FAM20B
0.221353	TMEM184B	3.23038	CDK14	2.38367	FAM20B
0.158223	TMEM30A	3.20347	CDK14	2.17736	FAM20B
0.156283	TMEM30A	2.88622	CDK14	1.85013	FAM219A
0.159946	TMEM45B	2.78867	CDK14	1.8356	FAM222A
0.19067	TMTC1	2.6853	CDK14	2.35475	FASTKD3
0.18149	TPM1	2.64877	CDK14	1.95483	FBLN1
0.203568	TRAPPC12	2.64612	CDK14	1.82839	FBLN5
0.155927	TRAPPC12	2.62139	CDK14	2.86854	FBXL17
0.164197	TRIB1	2.46231	CDK14	2.58271	FBXL17
0.158223	TRIM14	2.46003	CDK14	2.18746	FBXL17
0.162396	TRPM1	2.42876	CDK14	1.79793	FBXL17
0.165611	TSPAN9	2.32324	CDK14	3.33794	FBXO17
0.160373	TSPAN9	2.28128	CDK14	2.08509	FCER1A
0.203669	TSPEAR	2.27764	CDK14	2.01076	FDFT1
0.191763	TSPEAR	5.51608	CDK18	1.90995	FFAR4
0.179343	TSPEAR	5.15812	CDK18	1.95356	FGD3
0.157487	TSPEAR	4.85815	CDK18	2.2477	FGF14
0.157487	TSPEAR	4.79296	CDK18	2.24661	FGF14
0.170768	TTC39B	4.69634	CDK18	2.18099	FGF14
0.18168	TUSC3	4.6537	CDK18	1.88925	FGF14
0.158223	UBE2H	4.50385	CDK18	2.30523	FGGY
0.158223	UFL1	4.31485	CDK18	2.12004	FHOD3
0.151742	UGT1A6	2.86611	CDK18	2.05715	FHOD3
0.150716	UGT1A8	2.51509	CDK18	2.58586	FIG4
0.157558	UNC5D	2.34884	CDK18	2.48691	FKBP5
0.188465	USP53	4.16984	CDK3	3.43546	FLJ40288
0.248243	UTP6	4.16984	CDK3	3.60665	FLOT1
0.172824	VASH1	4.36158	CDK3	2.46836	FLRT3
0.172824	VASH1	2.8753	CDKAL1	2.10287	FMNL2
0.164197	VCAN	2.40569	CDKAL1	2.06919	FMNL2
0.167652	VWA9	5.02348	CDSN	1.99015	FMNL2
0.165518	VWF	4.85999	CDSN	1.86483	FMNL2
0.177729	WDR63	4.73492	CDSN	4.94709	FMO5
0.173429	WDR63	4.71972	CDSN	4.94709	FMO5
0.163093	XKR3	4.70496	CDSN	4.94651	FMO5
0.242599	XKR4	4.67892	CDSN	1.95037	FREM1
0.162008	ZDHHC6	4.67562	CDSN	2.0059	FRMD3
0.170768	ZFAND4	4.67562	CDSN	1.90893	FRMD6
0.170768	ZFAND4	4.675	CDSN	1.87515	FRMD6
0.193173	ZMIZ1	4.65146	CDSN	1.8603	FRMD6
0.174567	ZMIZ1	4.57326	CDSN	2.2304	FRMD6-AS2
0.15117	ZMIZ1	4.53251	CDSN	3.23094	FRMPD1
0.170061	ZNF160	4.36826	CDSN	3.04915	FRMPD1
0.152428	ZNF622	3.8028	CDSN	2.21424	FRMPD1
0.337971	ZNF664-FAM101A	4.93073	CDSN	3.92509	FRYL
0.170768	ZNF74	4.92389	CDSN	1.87324	FSTL5
0.164677	ZNF783	4.88689	CDSN	1.81934	FTCDNL1
	SLC39A11	4.85999	CDSN	2.12703	FTO
	SLC44A5	4.85999	CDSN	1.88171	FYB
	SLC45A3	4.77688	CDSN	1.81363	FYB
	SLC9A9	4.74555	CDSN	1.79315	FYB
	SMYD1	4.70115	CDSN	1.9385	GABBR2
	SMYD3	4.70115	CDSN	1.83934	GAD1
	SNAP25	4.6972	CDSN	5.7815	GALNT10
	SNX17	4.675	CDSN	2.01433	GALNT10
	SORL1	4.675	CDSN	4.39787	GALNT13
	SOS1	4.675	CDSN	1.94242	GALNT13
	SOX5	4.65903	CDSN	1.95352	GALNT16
	SPI1	4.40284	CDSN	2.08219	GALNT18
	SPOCK2	4.36826	CDSN	2.21724	GALNTL6
	SPON1	4.31868	CDSN	2.98822	GC
	SPP1	2.60508	CELA2A	2.98356	GC
	SREBF2	2.54282	CELA2A	3.03488	GDF10
	SRGAP3	2.43858	CELA2A	2.09583	GFRA2
	SSTR5-AS1	3.13505	CELA2B	1.84161	GIT1
	STAB2	2.17946	CELA2B	2.32094	GLB1L3
	STAC	3.42366	CENPM	2.48536	GLP1R
	STARD13	2.94745	CENPM	2.09347	GNAO1
	STEAP2-AS1	2.88478	CENPM	2.18701	GNB5
	STK32B	3.12361	CENPM	1.803	GNG2
	STX7	3.12361	CENPM	1.97451	GOT1
	SUPT6H	3.53165	CFB	1.93248	GPANK1
	SYN2	3.49631	CFB	1.9164	GPANK1
	SYT10	3.22105	CFB	2.17816	GPC6
	TAP2	3.216	CFB	3.66245	GPHB5
	TARBP1	3.216	CFB	2.07237	GPR115
	TBX5	2.36851	CFB	1.80242	GPR116
	TCF19	2.36107	CFB	1.95691	GPR176
	TDP2	2.28388	CFB	1.83825	GPR176
	TECTB	2.25865	CFB	2.46356	GPR56
	TEN1	2.93868	CFB	2.59578	GPRC6A
	TEN1-CDK3	3.65042	CFB	1.96319	GREM2
	TENM4	3.429	CFB	1.98431	GRID1
	TFEB	3.42192	CFB	2.73991	GRID2
	TG	2.95505	CFB	2.93909	GRIK1
	TGM3	2.84443	CFB	1.93867	GRIK1
	THG1L	2.78796	CFB	2.2405	GRM4
	THNSL2	2.45418	CFB	1.88328	GRM7
	THSD4	2.3765	CFB	1.92903	GRXCR1
	TIAM2	2.1852	CHAT	2.5979	GSG1L
	TLCD1	2.34127	CHRD	1.99859	GSG1L
	TMEM114	4.60813	CHST3	1.81481	GSG1L
	TMEM154	4.52485	CHST3	1.83366	HABP2
	TMEM169	4.52485	CHST3	1.91054	HCG17
	TMEM171	4.45286	CHST3	1.97081	HCG22
	TMEM181	4.43774	CHST3	1.97081	HCG22
	TMEM89	4.43677	CHST3	1.94913	HCG22
	TMPRSS6	4.42847	CHST3	1.94913	HCG22
	TNFRSF11A	4.42847	CHST3	1.94913	HCG22
	TNFRSF13C	4.41268	CHST3	1.9398	HCG22
	TNRC6B	4.37887	CHST3	5.30033	HCG23
	TNS1	4.37815	CHST3	4.72232	HCG23
	TOX2	4.2725	CHST3	2.85154	HCG23
	TOX3	4.27011	CHST3	4.42217	HCG26
	TP53AIP1	4.22932	CHST3	3.16502	HCG27
	TP63	4.22189	CHST3	2.46181	HCN1
	TRANK1	4.17073	CHST3	2.16296	HCN1
	TREX1	4.06735	CHST3	2.17512	HCN4
	TRIB1	3.66824	CHST3	2.19012	HCP5
	TRIB2	3.49036	CHST3	1.78456	HCRTR2
	TRIM31	3.48283	CHST3	3.30091	HEG1
	TRIM47	3.41813	CHST3	3.28466	HEYL
	TRIM65	2.4874	CISH	2.04492	HHAT
	TRIP10	2.23489	CLDN1	1.88763	HK1
	TSPAN5	3.78666	CLIC5	7.51246	HLA-B
	TTC27	3.78387	CLIC5	7.51246	HLA-B
	TYW1	3.65252	CLIC5	5.61962	HLA-B
	UBE2MP1	3.31732	CLIC5	4.16412	HLA-B
	UBQLN3	3.05363	CLIC5	4.02441	HLA-B
	UMPS	2.67756	CLIC5	3.73127	HLA-B
	UNC13D	2.49713	CLIC5	3.73127	HLA-B
	UNK	2.47262	CLIC5	2.50483	HLA-B
	UQCRC1	2.44188	CLIC5	2.37625	HLA-B
	USP45	2.43987	CLIC5	2.12923	HLA-B
	VANGL1	2.4233	CLIC5	1.80515	HLA-B
	VAV3	2.3713	CLIC5	2.06618	HLA-C
	VCL	2.3461	CLIC5	1.95547	HLA-C
	VHL	2.31505	CLIC5	1.95547	HLA-C
	VSIG10	2.16285	CLIC5	1.95547	HLA-C
	WBP2NL	2.15588	CMYA5	1.95547	HLA-C
	WDPCP	3.16474	CNKSR3	1.95547	HLA-C
	WDR64	3.01617	CNKSR3	2.53533	HLA-DOA
	WSCD1	2.49679	CNKSR3	2.41975	HLA-DOA
	WSCD2	2.30581	CNKSR3	2.41975	HLA-DOA
	WTAPP1	2.29798	CNKSR3	3.46793	HLA-DOB
	WTIP	4.32543	CNTN4	2.14872	HLA-DOB
	WWOX	3.22276	CNTN4	2.07047	HLA-DOB
	XKR6	2.98827	CNTN4	1.79548	HLA-DOB
	XYLT1	2.9373	CNTN4	3.31573	HLA-DQB1
	ZBTB16	2.90622	CNTN4	3.31573	HLA-DQB1
	ZFYVE28	2.88846	CNTN4	2.52793	HLA-DRA
	ZNF248	2.84529	CNTN4	2.52793	HLA-DRA
	ZNF25	2.795	CNTN4	1.85264	HNF1A
	ZNF33A	2.73276	CNTN4	2.28494	HNF4A
	ZNF345	2.70664	CNTN4	1.82615	HOMER2
	ZNF568	2.64539	CNTN4	2.04193	HPCAL4
	ZNF675	2.57383	CNTN4	2.07521	HS6ST3
	ZNF681	2.41922	CNTN4	2.29461	HSD11B1
	ZNF717	2.3561	CNTN4	2.00342	HSPA1L
	ZNF800	2.33881	CNTN4	1.89174	HTRA1
	ZNF804A	2.31777	CNTN4	1.79849	IGF2R
	ZNF829	2.26122	CNTN4	1.81297	IL15RA
	ZNFX1	2.23586	CNTN4	2.10488	IL1R1
		2.1258	CNTN4	2.06337	IL1R2
		3.25996	CNTN5	2.03826	IL1RL2
		3.03268	CNTN5	2.68763	IL9
		2.87472	CNTN5	1.79753	IL9
		2.73041	CNTN5	3.0458	INPP4B
		2.65482	CNTN5	2.23198	IQSEC1
		2.17462	CNTN5	1.80395	IREB2
		2.6384	COL11A2	2.50143	ITFG1
		2.53421	COL11A2	1.9319	ITFG1
		2.24881	COL11A2	1.92171	ITFG1
		2.12015	COL11A2	2.02616	ITGA1
		2.64876	COL11A2	3.7624	ITGA10
		2.60694	COL11A2	1.933	ITGA11
		2.2491	COL11A2	2.14623	ITGA4
		2.19974	COL11A2	3.06734	ITGB2
		2.18348	COL11A2	2.97206	ITGB3
		2.17049	COL11A2	3.22656	ITGBL1
		2.90955	COL14A1	2.01699	ITGBL1
		2.79273	COL14A1	1.88694	ITGBL1
		2.11353	COL14A1	3.07403	ITPR2
		2.33469	COL7A1	2.02344	ITPR3
		2.32102	COL7A1	1.96985	IVD
		2.20576	COL7A1	1.97667	JPH1
		2.16862	COL7A1	3.27824	JPH2
		2.79812	COLEC12	2.34592	JPH2
		2.67607	COLEC12	2.28493	JPH2
		2.63742	COLEC12	2.13147	KALRN
		2.54426	COLEC12	2.01837	KAZN
		2.51308	COLEC12	2.25821	KCNAB1
		2.29232	COLEC12	1.90085	KCNB1
		2.28097	COLEC12	2.38256	KCNC2
		2.27473	COLEC12	2.01712	KCNH1
		2.23662	COLEC12	1.89985	KCNH1
		2.1909	COLEC12	1.88262	KCNH1
		2.1001	COLEC12	2.73114	KCNIP3
		2.52608	COMMD7	2.36561	KCNJ5
		4.48005	COMT	2.56822	KCNMA1
		3.74706	COMT	1.79571	KCNMB4
		3.59345	COMT	3.0674	KCNN3
		3.0832	COMT	2.99246	KCNN3
		2.86845	COMT	2.0021	KCNN3
		2.77646	COMT	1.80795	KCNN3
		2.76687	COMT	2.74756	KCNQ3
		2.74208	COMT	2.26	KCNQ4
		2.67239	COMT	3.41658	KCNQ5
		2.63985	COMT	2.87518	KCNQ5
		2.45316	COMT	1.91202	KCNU1
		3.67666	COMT	2.29049	KCTD14
		3.58779	COMT	1.91996	KDM4C
		2.76932	COMT	3.14783	KHDRBS2
		3.20797	COX7A1	2.47019	KHDRBS2
		3.20797	COX7A1	2.35355	KHDRBS2
		4.51096	CPNE7	2.19301	KHDRBS2
		4.51096	CPNE7	2.10076	KHDRBS2
		3.432	CPNE7	1.85913	KIAA0586
		3.1426	CPNE7	1.81469	KIAA1024
		2.82244	CPNE7	2.07814	KIAA1211
		3.04272	CPNE7	1.83929	KIRREL
		3.34254	CPNE8	1.83568	KIRREL
		2.93447	CPNE8	2.13247	KIRREL3
		2.40112	CPNE8	2.85093	KLF12
		2.27138	CPNE8	2.87945	KLHL29
		2.13289	CPNE8	1.78333	KLRC4-KLRK1
		2.36163	CPQ	2.83644	KMO
		2.32624	CPQ	2.12861	KMO
		2.13468	CPQ	4.56506	KREMEN1
		2.21554	CR2	2.66316	KREMEN1
		3.28066	CREB5	2.56643	KRI1
		2.58573	CREB5	1.84202	KRT75
		2.28576	CREB5	3.5429	KSR1
		2.26755	CREB5	1.85515	KSR1
		2.26057	CREB5	1.85461	L3MBTL4
		2.11525	CREB5	2.48034	LARGE
		2.32868	CRISPLD2	1.87488	LCP1
		2.23721	CRISPLD2	5.23801	LDLRAD3
		2.77175	CRYBA1	2.36217	LDLRAD3
		2.59485	CRYBA1	1.99064	LDLRAD3
		2.58527	CRYBA1	2.52923	LDLRAD4
		2.11332	CSF1R	2.27496	LDLRAD4
		2.85063	CSMD1	1.8491	LGALS2
		2.5168	CSMD1	2.60955	LGR6
		2.49433	CSMD1	2.43401	LIN7A
		2.38467	CSMD1	1.95185	LINC00282
		2.28125	CTBP2	2.07127	LINC00333
		4.20201	CTD-2297D10.2	1.87432	LINC00400
		3.72235	CTD-2297D10.2	2.02213	LINC00499
		3.33954	CTD-2297D10.2	2.5366	LINC00624
		2.15604	CTHRC1	2.41052	LINC00624
		1.25923	CTIF	1.7981	LINC00708
		2.80408	CTIF	2.02208	LINC00880
		2.77282	CTIF	1.82017	LINC00907
		2.77009	CTIF	2.89422	LINC01005
		2.63168	CTIF	3.22181	LINC01015
		2.55798	CTIF	3.2193	LINC01015
		2.50844	CTIF	2.23668	LINC01015
		2.24359	CTIF	2.19617	LINC01057
		2.23414	CTIF	1.93329	LINC01080
		2.2145	CTIF	2.21191	LINC01111
		2.3717	CTRC	2.86236	LINC01122
		3.42415	CYB561D2	2.67209	LINC01122
		3.38352	CYB561D2	2.60613	LINC01122
		3.37947	CYB561D2	2.7954	LINC01156
		3.81981	CYB561D2	1.80906	LINGO1
		2.22664	DBIL5P2	1.94049	LINGO2
		2.37597	DCSTAMP	2.01116	LIPC
		2.32619	DDX27	1.86227	LIPC
		2.18515	DDX27	2.21814	LIPG
		2.23004	DENND2D	2.69828	LOC100128233
		2.1892	DENND2D	1.82366	LOC100129213
		2.18108	DENND2D	1.8366	LOC100132735
		2.16511	DENND2D	2.93689	LOC100420587
		2.77852	DFFB	1.80914	LOC100505795
		2.11133	DGCR8	2.69282	LOC100506457
		2.87872	DIRC3	2.29214	LOC100506457
		2.66566	DIRC3	2.03227	LOC100506457
		2.66566	DIRC3	1.91431	LOC100506457
		2.5088	DLEU1	2.2422	LOC100507389
		2.28623	DLEU1	2.31433	LOC100652824
		2.2062	DLEU1	2.48751	LOC101927040
		2.18156	DLEU1	2.04576	LOC101927043
		2.1634	DLG1-AS1	1.8213	LOC101927112
		2.41153	DLG2	2.47197	LOC101927120
		2.41071	DLG2	1.82199	LOC101927285
		2.3832	DLG2	2.33793	LOC101927354
		2.33678	DLG2	3.38053	LOC101927780
		2.227	DLG2	1.82746	LOC101927873
		2.17403	DLG2	1.82746	LOC101927873
		2.17977	DLST	2.99526	LOC101928388
		2.10277	DLST	5.62223	LOC101929099
		2.10066	DLST	3.94223	LOC101929154
		2.12557	DMXL2	2.01078	LOC101929154
		2.26606	DNAH5	2.30213	LOC101929380
		3.33549	DNAH5	2.02246	LOC101929690
		3.71622	DNAJA2	2.21394	LOC101929694
		3.26353	DNAJA2	1.80993	LOC102723517
		2.50685	DNAJA2	2.7427	LOC145845
		2.21771	DNAJB13	2.72109	LOC145845
		2.18736	DNAJB13	2.6014	LOC145845
		2.14344	DNAJB13	1.84614	LOC145845
		4.10217	DNAL4	1.8478	LOC283352
		3.22096	DNAL4	2.16465	LOC284294
		2.64172	DNAL4	2.16465	LOC284294
		2.20894	DOCK1	2.03505	LOC284395
		4.41918	DOCK9	1.81065	LOC285692
		4.40292	DOCK9	1.84822	LOC339529
		4.17649	DOCK9	1.78687	LOC339529
		4.02698	DOCK9	1.96985	LOC728228
		3.96496	DOCK9	2.05117	LOXL1
		3.81299	DOCK9	2.01998	LOXL1
		3.65391	DOCK9	1.84179	LOXL1
		3.50856	DOCK9	1.84179	LOXL1
		3.48936	DOCK9	1.83569	LRBA
		2.96209	DOCK9	1.92996	LRFN2
		2.93515	DOCK9	1.909	LRP1B
		2.8785	DOCK9	1.94932	LRRC16A
		2.86281	DOCK9	2.53901	LRRC38
		2.78691	DOCK9	3.0468	LRRK2
		2.78691	DOCK9	2.18814	LRRN1
		2.76003	DOCK9	2.16667	LRRTM4
		2.65465	DOCK9	3.86991	LST1
		2.63831	DOCK9	2.89427	LST1
		2.56534	DOCK9	2.26928	LTA
		2.48604	DOCK9	2.18693	LTA
		2.46203	DOCK9	1.89133	LTBP1
		2.42399	DOCK9	1.90233	LY6G5B
		2.3931	DOCK9	1.84676	LY6G6C
		2.3903	DOCK9	2.23367	LY86
		2.37162	DOCK9	1.86061	LZTS1-AS1
		2.3554	DOCK9	2.13046	MACROD1
		2.35467	DOCK9	2.08223	MACROD1
		2.35399	DOCK9	1.8689	MACROD1
		2.30487	DOCK9	1.80955	MACROD1
		2.3006	DOCK9	2.30056	MACROD2
		2.28672	DOCK9	2.28244	MACROD2
		2.26545	DOCK9	1.94873	MACROD2
		2.25103	DOCK9	1.85547	MACROD2
		2.23934	DOCK9	1.85547	MACROD2
		2.22179	DOCK9	1.78728	MACROD2
		2.22014	DOCK9	2.00705	MAG
		2.1916	DOCK9	1.83586	MAGI2
		2.17667	DOCK9	3.21249	MAL
		2.73578	DOK6	1.86642	MALRD1
		2.44785	DOK6	2.32293	MAML2
		2.7142	DPF3	2.43598	MAP1B
		2.17606	DPF3	2.06947	MAP1B
		2.39644	DSCAML1	2.51063	MAST4
		2.11483	DSCAML1	2.51618	MBP
		2.56704	ECT2L	2.36407	MBP
		2.4884	ECT2L	2.32223	MBP
		2.48473	EFHD2	1.85325	MBP
		2.27109	EFHD2	3.04785	MDGA2
		2.10056	ENDOU	2.90772	MDGA2
		2.11547	EPM2A	2.02669	MDGA2
		2.2249	EPS8L3	1.78948	MDGA2
		2.18859	EPS8L3	1.81423	ME3
		2.75385	EPS8L3	2.3589	MEG9
		2.35684	EPS8L3	2.31221	MEG9
		2.35684	EPS8L3	2.17333	MEGF11
		2.21563	EPS8L3	2.94316	MEIS2
		2.70666	ERAP1	2.27416	MEIS2
		2.50132	ERAP1	1.88997	MEIS2
		2.46358	ERAP1	2.53374	METAP1D
		2.36024	ERAP1	3.88053	METTL21C
		2.35608	ERAP1	3.50984	METTL24
		2.34059	ERAP1	2.07549	METTL7B
		2.32313	ERAP1	1.86672	MGAT5
		2.31364	ERAP1	3.01293	MGLL
		2.29618	ERAP1	2.17875	MGLL
		2.27183	ERAP1	1.94515	MIB1
		2.13277	ERAP1	1.89934	MIB1
		2.955	ERAP1	6.07	MICA
		2.82718	ERAP1	2.90568	MICA
		2.7053	ERAP1	2.2505	MICA
		2.48984	ERAP1	1.87394	MICA
		2.48279	ERAP1	1.86401	MICA
		2.45175	ERAP1	7.01456	MICB
		2.39282	ERAP1	4.02108	MICB
		2.38651	ERAP1	2.14722	MICB
		2.31396	ERAP1	1.88701	MIR5009
		2.13277	ERAP1	3.99393	MIR548AZ
		2.13277	ERAP1	2.03795	MIR548F1
		2.78847	ERC2	1.88479	MIR548F5
		2.39204	ERC2	2.04537	MIR548G
		2.29882	ERC2	2.82182	MIR548H3
		2.17129	ERC2	2.25296	MIR5694
		2.20624	ERCC6-PGBD3	2.22648	MLIP
		2.31109	ERMARD	2.88054	MLLT3
		5.39554	EVPL	2.39077	MMP16
		4.19303	EVPL	2.21358	MOCOS
		3.58325	EVPL	2.18095	MORC1
		3.31181	EXD3	1.83387	MORC1
		2.13476	EXD3	2.16463	MPP4
		2.14378	EXOC1	2.29018	MPPED1
		3.13964	EXOC4	3.24803	MRO
		2.27627	EXOC4	2.02559	MROH2A
		2.15667	EXOC4	2.00503	MROH2A
		2.11366	EXOC4	2.00132	MROH2A
		4.23178	EXT1	1.85107	MROH2A
		3.53118	EXT1	1.85107	MROH2A
		2.91499	EXT1	3.06447	MROH2B
		2.69574	EXT1	1.80879	MSH5
		2.67165	EXT1	2.58875	MSRA
		2.65367	EXT1	2.09896	MTMR7
		2.46627	EXT1	1.97038	MTMR7
		2.10651	EXT1	1.91704	MTRR
		2.34008	EYA1	1.98599	MTUS2
		2.83983	F11-AS1	2.30358	MUC21
		2.6644	F11-AS1	3.20878	MUC22
		2.56006	F11-AS1	2.6499	MUC22
		2.54267	F11-AS1	2.37362	MUC22
		2.51113	F11-AS1	2.36163	MUC22
		2.31606	F11-AS1	2.30195	MUC22
		2.11929	F11-AS1	2.30185	MUC22
		2.35806	F13A1	2.28861	MUC22
		4.3353	FABP1	2.28771	MUC22
		4.31679	FABP1	2.27226	MUC22
		4.36988	FABP1	2.03866	MUC22
		2.47627	FABP1	1.99302	MUC22
		2.67575	FAM109B	1.87344	MUC22
		2.65071	FAM109B	2.70439	MYO1D
		2.64077	FAM159A	4.54357	MYO3B
		2.3698	FAM159A	3.87916	MYO3B
		2.34181	FAM159A	3.67348	MYO3B
		2.33967	FAM159A	2.22951	MYO3B
		2.30018	FAM159A	1.94881	MYO3B
		3.76088	FAM163A	1.82549	MYO3B
		3.54808	FAM163A	2.26194	MYO5B
		2.66149	FAM163A	1.94839	MYO5B
		2.46246	FAM163A	2.21025	MYOC
		2.42893	FAM163A	1.91821	MYPN
		2.38792	FAM163A	1.88437	MYRIP
		2.35581	FAM163A	2.91219	NALCN
		2.34443	FAM163A	6.0934	NBPF10
		2.3235	FAM163A	4.10967	NBPF10
		2.29006	FAM163A	2.36254	NBPF10
		2.24355	FAM163A	2.05514	NBPF10
		2.22464	FAM163A	1.81767	NBPF10
		2.15948	FAM163A	1.81767	NBPF10
		5.61028	FAM184A	1.80572	NBPF10
		5.50402	FAM184A	2.83895	NCKAP5
		5.47189	FAM184A	3.15014	NCMAP
		4.89574	FAM184A	2.24782	NEDD4L
		4.69238	FAM184A	1.81508	NELFE
		4.24323	FAM184A	3.15661	NELL1
		3.91344	FAM184A	2.13851	NELL1
		3.77513	FAM184A	1.78906	NELL1
		3.64679	FAM184A	2.50944	NF2
		3.64679	FAM184A	2.71043	NFKBIL1
		3.23208	FAM184A	2.05219	NFKBIL1
		2.38679	FAM184A	3.59925	NIPA1
		2.33659	FAM184A	2.13747	NIPA1
		2.11869	FAM19A5	2.00858	NIPA1
		3.91583	FAM222B	2.41568	NIPAL2
		3.06019	FAM222B	2.0354	NKAIN3
		2.89632	FAM222B	1.79416	NKAIN3
		2.79992	FAM222B	1.94688	NLGN1
		2.79992	FAM222B	1.82844	NME8
		2.75712	FAM222B	6.38786	NOTCH4
		2.72457	FAM222B	5.95193	NOTCH4
		2.67683	FAM222B	4.89958	NOTCH4
		2.65109	FAM222B	4.24939	NOTCH4
		2.64873	FAM222B	3.62588	NOTCH4
		2.48566	FAM222B	3.15324	NOTCH4
		3.28947	FAM222B	2.34704	NOTCH4
		2.25755	FAM49A	1.92365	NOTCH4
		2.25983	FAM69C	1.9165	NOTCH4
		3.61268	FARP1	3.27678	NPAS3
		2.18258	FBF1	2.93907	NREP
		2.17172	FBF1	2.44501	NREP
		2.62885	FBF1	1.78245	NRG1
		3.21382	FBLN1	2.11234	NRG2
		3.21382	FBLN1	1.98541	NRG2
		3.07866	FBLN1	1.88295	NRG2
		2.91663	FBLN1	1.83476	NRG2
		2.15329	FBLN1	2.13483	NRXN3
		4.11396	FCRLA	1.82937	NRXN3
		3.55782	FCRLA	1.82784	ODF1
		3.49596	FCRLA	2.86698	OLFM2
		3.46625	FCRLA	2.59854	OLFM2
		3.42328	FCRLA	1.82566	OLFM2
		3.11519	FCRLA	2.10641	OLFM4
		4.22051	FCRLA	2.17661	OLFML2B
		3.70289	FCRLA	2.80199	OR10C1
		3.40956	FCRLB	2.79992	OR10C1
		3.17384	FCRLB	5.3461	OR1B1
		3.03171	FCRLB	3.36156	OR1J1
		2.74652	FCRLB	2.02491	OR2D3
		2.52512	FGF12	3.0032	OR5D18
		2.72075	FGGY	2.27405	OR5L1
		2.63688	FGGY	2.15056	OR5M11
		2.37962	FGGY	2.00817	OSBPL5
		2.2106	FGGY	2.06508	OSMR
		2.19399	FGGY	1.8826	OSMR
		2.14837	FGGY	2.11226	OSMR-AS1
		4.67221	FHIT	1.80741	OSMR-AS1
		3.06695	FHIT	1.92543	OTOA
		2.71295	FHIT	1.89766	OVOL2
		2.68805	FHIT	3.04076	OXR1
		2.66353	FHIT	2.0859	P2RY11
		2.6079	FHIT	2.27344	PACRG
		2.46082	FHIT	1.83329	PAM
		2.43978	FHIT	2.09944	PAPPA
		2.40992	FHIT	1.93815	PARK2
		2.36366	FHIT	2.47016	PAX5
		2.35965	FHIT	1.83643	PAX5
		2.30404	FHIT	4.01238	PBX1
		2.2439	FHIT	3.24367	PBX1
		2.2439	FHIT	5.1816	PBX2
		2.2439	FHIT	4.71698	PBX2
		2.23605	FHIT	4.66721	PBX2
		2.18448	FHIT	1.8093	PCDH15
		2.13423	FHIT	2.07625	PCDH7
		2.12979	FHIT	1.92869	PCED1B
		2.3743	FKBP1A	2.10915	PDE4D
		2.20633	FKBP1A	1.94208	PDE4D
		2.28575	FKBP1A	1.78787	PDGFD
		2.18021	FKBP1A-SDCBP2	2.31639	PDPN
		2.17695	FKBP1A-SDCBP2	1.91188	PDZRN4
		4.43625	FLOT2	2.19153	PEBP4
		3.6637	FLOT2	1.80547	PELI2
		2.81238	FLOT2	2.62628	PFKFB3
		3.93084	FLOT2	2.18381	PFKFB3
		2.25088	FNDC1	2.89261	PFKP
		2.23044	FNDC1	5.91894	PGM5
		6.32247	FOXN1	4.40288	PGM5
		5.70148	FOXN1	2.37932	PHACTR2
		5.33631	FOXN1	2.33278	PHACTR2
		2.40456	FOXN1	1.88439	PICK1
		7.32917	FOXN1	2.3331	PITRM1
		2.31547	FSTL5	1.84921	PKD1L3
		2.28851	FSTL5	2.30718	PKIB
		2.24986	FZD6	2.03113	PKP4
		2.17424	FZD6	1.80727	PLA2G4A
		2.40902	FZD6	4.67448	PLA2G4D
		2.2405	FZD6	2.19928	PLB1
		1.25937	GABRR2	2.15732	PLCD3
		3.39694	GALNT10	2.73541	PLCE1
		3.17142	GALNT10	1.85289	PLEKHA7
		3.1225	GALNT10	2.13277	PLEKHH1
		2.9435	GALNT10	3.00635	PLGRKT
		2.83627	GALNT10	2.16389	PLXDC1
		2.83005	GALNT10	2.11739	POLB
		2.81839	GALNT10	2.47049	POU5F1
		2.81818	GALNT10	1.84008	POU5F1
		2.80908	GALNT10	2.05216	PPAP2B
		2.80754	GALNT10	2.96043	PPARGC1A
		2.68832	GALNT10	1.87162	PPFIBP1
		2.53652	GALNT10	3.16532	PPM1H
		2.51051	GALNT10	2.20868	PPM1H
		2.48558	GALNT10	1.94927	PPP1R14C
		2.46882	GALNT10	2.0017	PPP1R18
		2.4293	GALNT10	3.84859	PPT2
		2.36762	GALNT10	2.15186	PPT2
		2.28592	GALNT10	2.38164	PRDM14
		2.26768	GALNT10	2.19656	PRDM2
		2.23023	GALNT10	1.80671	PRKCE
		2.22871	GALNT10	3.88021	PRKCH
		2.22871	GALNT10	1.8214	PRKG1
		2.22871	GALNT10	1.87775	PRODH2
		2.20313	GALNT10	1.87775	PRODH2
		2.13739	GALNT10	2.1582	PROSER2
		2.13018	GALNT10	1.97122	PRRC2A
		2.12273	GALNT10	1.81556	PRRC2A
		3.131	GALNT16	1.80518	PRRC2A
		3.01918	GALNT16	1.79907	PRRC2A
		2.67415	GALNT16	1.8967	PSAPL1
		2.62104	GALNT16	2.0609	PSAT1
		2.20334	GALNT16	1.99478	PSD3
		2.50107	GALNT18	1.99478	PSD3
		2.88254	GALNTL6	2.43123	PSMB8
		2.88145	GALNTL6	2.35143	PSMB9
		2.50136	GALNTL6	3.42501	PSMC3
		2.28923	GALNTL6	4.50607	PSORS1C1
		2.28923	GALNTL6	3.74645	PSORS1C1
		2.11245	GALNTL6	2.4075	PSORS1C1
		3.03691	GLB1	2.29288	PSORS1C1
		3.01706	GLB1	2.86425	PTGES
		2.99933	GLB1	2.1737	PTPLA
		2.92642	GLB1	2.11466	PTPLA
		2.73917	GLB1	2.06114	PTPRD
		2.53656	GLB1	1.89406	PTPRD
		2.27683	GLB1	1.84871	PTPRD
		2.25957	GLB1	1.93858	PTPRG
		2.22513	GLB1	2.15996	PTPRN2
		5.8937	GLDN	1.83592	PTPRN2
		5.46976	GLDN	1.82463	PTPRO
		5.42845	GLDN	2.77074	PTPRT
		4.9516	GLDN	2.21849	PTPRT
		4.39491	GLDN	1.81244	PTPRT
		3.98674	GLDN	1.98121	PTPRU
		3.76662	GLDN	1.86819	PTPRZ1
		3.08876	GLDN	1.87741	PVT1
		3.02582	GLDN	3.27836	PWP1
		2.97935	GLDN	3.19256	PXDNL
		2.30207	GLDN	2.41307	PXDNL
		3.63212	GLT1D1	2.34093	PXYLP1
		2.50253	GLT1D1	2.03984	QRSL1
		2.41981	GLT1D1	2.55884	QSOX1
		2.37135	GLT1D1	2.55884	QSOX1
		2.15207	GLT1D1	5.38071	RAB11FIP4
		2.15137	GLT1D1	2.32622	RAB38
		3.34591	GNAI2	2.32622	RAB38
		3.33556	GNAI2	1.83392	RAB3C
		3.17835	GNAI2	3.04644	RARB
		3.00435	GNAI2	2.37348	RARB
		2.98154	GNAI2	1.93507	RASGEF1A
		3.68233	GNAI2	2.12162	RASGRF2
		2.17889	GNAS	1.89902	RBFOX1
		2.59487	GNG7	3.47787	RBM20
		2.67521	GOLM1	2.54485	RBM20
		2.67521	GOLM1	1.93517	RBMS1
		2.6154	GOLM1	2.96284	RBMS3
		2.54871	GOLM1	2.41988	RBMS3
		2.53063	GOLM1	1.79121	RBMS3
		2.51308	GOLM1	4.38691	RBMS3-AS3
		2.48046	GOLM1	2.00204	RBMS3-AS3
		2.31964	GOLM1	2.52891	RCBTB1
		2.25951	GOLM1	2.03501	RCBTB1
		2.2402	GOLM1	1.81371	RD3
		2.19748	GOLM1	4.06348	REG4
		2.15077	GOLM1	1.91814	RERG
		3.64795	GPR107	2.48806	RGS6
		3.54205	GPR107	2.09361	RGS7
		3.47185	GPR107	1.93559	RHAG
		3.46137	GPR107	2.32069	RIMBP2
		2.5237	GPR107	2.90628	RNF219-AS1
		2.32391	GPR107	2.11544	RNF219-AS1
		3.48637	GPS1	1.79275	RNF219-AS1
		2.54335	GREB1	5.90467	RNF5
		2.50438	GRID1	5.18544	RNF5
		3.28061	GRM5	4.167	RNF5
		3.28061	GRM5	3.51039	RNF5
		3.22499	GRM5	3.33508	RNF5
		3.18633	GRM5	3.05596	RNF5
		3.0497	GRM5	1.87502	ROR2
		2.98117	GRM5	1.82016	ROR2
		2.93507	GRM5	2.03673	RORA
		2.90416	GRM5	1.96354	RORA
		2.90183	GRM5	1.86687	RORA
		2.87761	GRM5	2.62987	RP9P
		2.87734	GRM5	1.85984	RPP21
		2.87287	GRM5	3.25342	RRP12
		2.85851	GRM5	5.13194	SAMD4A
		2.81272	GRM5	4.40119	SAMD4A
		2.76435	GRM5	4.24969	SAMD4A
		2.75264	GRM5	2.15134	SASH1
		2.74714	GRM5	1.83276	SCAMP2
		2.74658	GRM5	1.9056	SCEL
		2.74343	GRM5	4.92605	SCG5
		2.65112	GRM5	2.16308	SCG5
		2.61673	GRM5	1.84354	SCG5
		2.57088	GRM5	1.89019	SCIN
		2.53611	GRM5	1.85436	SCN10A
		2.51624	GRM5	2.11257	SCUBE2
		2.49409	GRM5	1.85799	SDC2
		2.4617	GRM5	1.82168	SELPLG
		2.41038	GRM5	2.63976	SEMA5A
		2.36654	GRM5	2.35252	SEMA5A
		2.34901	GRM5	2.35252	SEMA5A
		2.29198	GRM5	1.82118	SEMA5A
		2.28507	GRM5	2.06692	SEMA5B
		2.23923	GRM5	1.87747	SEMA6A
		2.2175	GRM5	1.85172	SEMA6D
		2.21517	GRM5	1.91143	SERPINE2
		2.19531	GRM5	1.98286	SEZ6L
		2.17746	GRM5	2.21894	SFRP1
		2.16919	GRM5	1.97739	SFXN2
		2.13793	GRM5	2.23547	SGCZ
		2.11026	GRM5	1.88227	SGCZ
		2.17501	GSDMB	2.66306	SH2D4B
		2.14444	HCG23	2.14963	SH2D4B
		2.1306	HCG23	1.96478	SH2D4B
		6.44311	HCG26	1.92135	SH3BP5
		5.71217	HCG26	1.94343	SH3GL2
		3.73913	HCG26	2.52004	SHISA9
		6.27674	HCG26	2.2226	SIPA1L2
		3.33205	HCG27	1.82252	SIPA1L2
		3.05361	HCG27	1.81282	SIPA1L2
		2.97048	HCG27	4.26127	SKIV2L
		2.96325	HCG27	2.14577	SKIV2L
		2.96325	HCG27	1.7836	SKIV2L
		2.86275	HCG27	4.96046	SLAIN2
		2.60729	HCG27	4.84968	SLC12A8
		2.18576	HCG27	3.36463	SLC12A8
		2.18576	HCG27	2.02237	SLC13A3
		3.03115	HCG27	1.99795	SLC16A7
		2.17302	HECW1	1.91655	SLC18A2
		2.96969	HEMK1	1.83061	SLC1A7
		2.64605	HEMK1	3.69539	SLC24A3
		2.90791	HHIP	3.69539	SLC24A3
		2.90791	HHIP	3.1238	SLC24A3
		2.51997	HHIP-AS1	2.94791	SLC24A3
		2.1605	HIST1H1E	2.74902	SLC24A3
		4.95673	HLA-C	1.79753	SLC25A48
		4.91935	HLA-C	1.79753	SLC25A48
		3.89678	HLA-C	1.98905	SLC26A5
		3.85612	HLA-C	2.48274	SLC28A1
		6.25179	HLA-C	1.92909	SLC28A1
		2.65669	HLA-DOA	2.98728	SLC28A3
		2.55566	HLA-DOA	2.16303	SLC28A3
		2.54371	HLA-DOA	1.78595	SLC28A3
		2.53032	HLA-DOA	1.86037	SLC29A3
		2.5085	HLA-DOA	2.79587	SLC2A13
		2.49849	HLA-DOA	1.95154	SLC37A2
		2.49017	HLA-DOA	2.22331	SLC38A1
		2.44393	HLA-DOA	2.99732	SLC39A11
		2.43728	HLA-DOA	1.99003	SLC39A12
		2.40323	HLA-DOA	2.0824	SLC44A4
		2.36934	HLA-DOA	2.03003	SLC47A1
		2.36934	HLA-DOA	2.55073	SLC5A10
		2.32634	HLA-DOA	2.2359	SLC5A10
		2.30858	HLA-DOA	1.8642	SLC6A20
		2.30842	HLA-DOA	2.131	SLC7A2
		2.29984	HLA-DOA	2.2257	SLC7A7
		2.29195	HLA-DOA	1.94451	SLFN13
		2.25481	HLA-DOA	2.80091	SLIT1
		2.25481	HLA-DOA	2.39772	SMCO4
		2.24344	HLA-DOA	2.08903	SMYD3
		2.22716	HLA-DOA	2.10432	SNAP47
		2.18939	HLA-DOA	1.7876	SNTG1
		2.18029	HLA-DOA	2.03191	SNX29
		2.143	HLA-DOA	2.21985	SOBP
		2.1407	HLA-DOA	2.16	SOBP
		4.4579	HLA-DPA1	2.02996	SOBP
		4.44517	HLA-DPA1	1.8487	SOBP
		4.44422	HLA-DPA1	3.1018	SORBS1
		4.29517	HLA-DPA1	1.81644	SORBS1
		4.2231	HLA-DPA1	2.18276	SORCS2
		4.03277	HLA-DPA1	2.07657	SORCS2
		3.99822	HLA-DPA1	2.34476	SOX5
		3.98408	HLA-DPA1	2.24811	SP110
		3.98289	HLA-DPA1	2.952	SPOCK1
		3.97399	HLA-DPA1	2.80909	SPOCK1
		3.97244	HLA-DPA1	2.59867	SPOCK1
		3.96346	HLA-DPA1	2.61436	SQRDL
		3.94163	HLA-DPA1	1.82407	SRGAP1
		3.93238	HLA-DPA1	2.10345	SRGAP3
		3.91018	HLA-DPA1	1.78663	SRGAP3
		3.86874	HLA-DPA1	1.78405	ST6GAL1
		3.76076	HLA-DPA1	2.04039	ST8SIA1
		3.7448	HLA-DPA1	1.99224	STIM1
		3.69514	HLA-DPA1	2.20785	STX11
		3.61848	HLA-DPA1	2.13135	SUFU
		3.5947	HLA-DPA1	1.82589	SULF2
		3.55238	HLA-DPA1	3.32694	SYK
		3.32617	HLA-DPA1	1.85409	SYNJ2
		4.36697	HLA-DPA1	3.35027	SYNPO2
		4.35876	HLA-DPA1	2.55683	SYNPO2
		3.95011	HLA-DPA1	2.28346	SYNPO2
		3.7549	HLA-DPA1	2.20161	SYT6
		3.33778	HLA-DPA1	3.90435	TACC2
		3.77319	HLA-DPA1	2.1825	TACC2
		3.65369	HLA-DPA1	1.99459	TACC2
		3.62516	HLA-DPA1	1.83449	TACC2
		3.38015	HLA-DPA1	2.14221	TAP1
		3.20761	HLA-DPA1	2.80019	TAP2
		2.7828	HLA-DPA1	2.62928	TAP2
		2.94593	HLA-DPA1	2.60908	TAP2
		2.78464	HLA-DPA1	2.12114	TAP2
		2.73895	HLA-DPB1	2.12114	TAP2
		2.73406	HLA-DPB1	2.12114	TAP2
		2.72432	HLA-DPB1	2.12114	TAP2
		2.72095	HLA-DPB1	2.12114	TAP2
		2.72003	HLA-DPB1	2.12114	TAP2
		2.69603	HLA-DPB1	2.12114	TAP2
		2.69004	HLA-DPB1	2.12114	TAP2
		2.68992	HLA-DPB1	2.12114	TAP2
		2.68992	HLA-DPB1	2.12114	TAP2
		2.68882	HLA-DPB1	1.99277	TAPSAR1
		2.68882	HLA-DPB1	2.92509	TBX15
		2.68882	HLA-DPB1	2.61346	TBX15
		2.68882	HLA-DPB1	2.61346	TBX15
		2.68882	HLA-DPB1	2.29462	TBX15
		2.68558	HLA-DPB1	2.29462	TBX15
		2.68558	HLA-DPB1	1.84651	TCF19
		2.68558	HLA-DPB1	4.44255	TEC
		2.68513	HLA-DPB1	4.44255	TEC
		2.68513	HLA-DPB1	2.14007	TFEB
		2.68329	HLA-DPB1	2.05215	TGFA
		2.68329	HLA-DPB1	3.28274	THRB
		2.68329	HLA-DPB1	2.10666	THRB
		2.68329	HLA-DPB1	2.09236	THRB
		2.68329	HLA-DPB1	2.60765	THSD4
		2.68329	HLA-DPB1	1.89149	THSD4
		2.68329	HLA-DPB1	2.16741	TIAM2
		2.67983	HLA-DPB1	2.04892	TINAG
		2.66737	HLA-DPB1	2.30822	TLE1
		2.65797	HLA-DPB1	1.83206	TLR3
		2.65738	HLA-DPB1	2.1617	TMC6
		2.5709	HLA-DPB1	2.15678	TMC8
		2.5709	HLA-DPB1	1.90216	TMEM104
		2.5709	HLA-DPB1	1.80142	TMEM163
		2.5709	HLA-DPB1	2.29209	TMEM176A
		2.52605	HLA-DPB1	6.63451	TMEM9
		2.50923	HLA-DPB1	2.012	TMEM9
		2.46343	HLA-DPB1	3.22158	TMOD1
		2.37682	HLA-DPB1	2.27408	TMOD1
		2.257	HLA-DPB1	1.93122	TMOD1
		2.24056	HLA-DPB1	2.77109	TMPRSS4
		2.20127	HLA-DPB1	3.6758	TMTC1
		2.89598	HLA-DPB1	3.05427	TNFRSF11A
		2.74321	HLA-DPB1	2.11618	TNFRSF11A
		2.74044	HLA-DPB1	2.56689	TNN
		2.74044	HLA-DPB1	2.37093	TNNT2
		2.73816	HLA-DPB1	2.37093	TNNT2
		2.73794	HLA-DPB1	3.7095	TNXB
		2.73794	HLA-DPB1	3.02924	TNXB
		2.73794	HLA-DPB1	1.9414	TNXB
		2.73271	HLA-DPB1	1.88915	TNXB
		2.72334	HLA-DPB1	1.8727	TNXB
		2.6904	HLA-DPB1	1.85146	TNXB
		2.69019	HLA-DPB1	1.95229	TOX
		2.69004	HLA-DPB1	2.13848	TOX2
		2.62436	HLA-DPB1	2.11371	TP53AIP1
		2.34371	HLA-DPB1	3.32392	TRAP1
		3.99233	HLA-DPB2	2.57393	TRAP1
		3.82133	HLA-DPB2	1.89064	TRAP1
		3.29951	HLA-DPB2	1.94581	TRIM10
		2.6055	HLA-DPB2	2.28214	TRIM15
		2.56197	HLA-DPB2	2.00547	TRIM15
		2.55686	HLA-DPB2	2.02101	TRIM26
		2.53712	HLA-DPB2	1.93016	TRIM26
		2.50891	HLA-DPB2	3.1523	TRIM31
		2.50443	HLA-DPB2	2.32213	TRIM31
		2.37691	HLA-DPB2	1.99941	TRIM36
		2.37691	HLA-DPB2	2.66581	TRIM40
		2.36744	HLA-DPB2	3.26023	TRIM9
		2.35438	HLA-DPB2	2.47227	TRIM9
		2.35013	HLA-DPB2	2.45453	TRIM9
		2.34688	HLA-DPB2	3.19751	TRPM3
		2.34542	HLA-DPB2	2.86066	TSPAN13
		2.29689	HLA-DPB2	4.58993	TSPAN5
		2.28475	HLA-DPB2	3.69438	TSPAN5
		2.28475	HLA-DPB2	3.26126	TSPAN5
		2.28475	HLA-DPB2	2.2451	TTC39C
		2.28475	HLA-DPB2	2.63135	TTC9
		2.28475	HLA-DPB2	2.35108	TXN
		2.28425	HLA-DPB2	4.10625	UBD
		2.27931	HLA-DPB2	3.94063	UBD
		2.26961	HLA-DPB2	3.94063	UBD
		2.26572	HLA-DPB2	3.44726	UBD
		2.26313	HLA-DPB2	3.44726	UBD
		3.58201	HLA-DPB2	3.44726	UBD
		3.44225	HLA-DPB2	2.71842	UNC13C
		2.50443	HLA-DPB2	2.07347	UNC13C
		2.50443	HLA-DPB2	2.18947	UNQ6494
		2.36618	HLA-DPB2	3.23672	UPP2
		2.35147	HLA-DPB2	3.23672	UPP2
		2.33442	HLA-DPB2	2.2064	UPP2
		2.28475	HLA-DPB2	2.01656	UROC1
		2.26144	HLA-DPB2	2.74352	USP46
		2.20626	HLA-DPB2	2.15466	UST
		2.15203	HLA-DPB2	2.36872	UTP6
		2.85521	HLA-DQB2	3.11362	VAC14
		2.73657	HLA-DQB2	2.35154	VAC14
		3.60399	HLA-DRA	2.34499	VAC14
		3.57465	HLA-DRA	2.15726	VAC14
		3.5483	HLA-DRA	2.08079	VAC14
		3.52284	HLA-DRA	1.87354	VCAN
		3.46729	HLA-DRA	2.31144	VIPR1
		3.41309	HLA-DRA	2.31144	VIPR1
		3.40622	HLA-DRA	3.12597	VPS13A
		3.13623	HLA-DRA	1.83218	WNK2
		3.13623	HLA-DRA	2.29249	WNT2
		3.13558	HLA-DRA	2.03366	WWOX
		3.12985	HLA-DRA	1.93593	WWOX
		3.04606	HLA-DRA	2.7452	XDH
		2.25394	HLA-DRA	2.40933	XDH
		2.24644	HLA-DRA	2.07586	XDH
		2.21875	HLA-DRA	2.64646	YPEL2
		2.12276	HLA-DRA	1.91747	ZAN
		2.11607	HLA-DRA	2.04222	ZAR1L
		3.56181	HLA-DRA	1.89045	ZAR1L
		3.40622	HLA-DRA	1.81015	ZCCHC24
		3.24532	HLA-DRA	1.84072	ZDHHC6
		2.49303	HLA-DRA	1.87364	ZFP30
		2.23655	HLA-DRA	2.15157	ZFP64
		2.1241	HLA-DRA	2.15157	ZFP64
		2.61285	HPGD	2.10475	ZFYVE28
		2.60431	HPGD	2.11166	ZMAT4
		2.32896	HPGD	1.82057	ZMAT4
		2.26681	HS3ST4	2.04044	ZMIZ1
		2.14776	HS3ST4	1.7982	ZNF192P1
		2.23326	HSD17B8	1.7982	ZNF192P1
		3.95827	HTR2A	2.16009	ZNF295-AS1
		2.48556	HTR2A	1.82116	ZNF385D
		2.48556	HTR2A	1.81691	ZNF485
		2.46797	HTR2A	2.64094	ZNF521
		2.43309	HTR2A	2.56122	ZNF527
		2.38336	HTR2A	1.92296	ZNF569
		2.37974	HTR2A	1.78179	ZNF623
		2.35967	HTR2A	2.53157	ZNF664-FAM101A
		2.29097	HTR2A	1.88131	ZNF664-FAM101A
		2.15895	HTR2A	1.79877	ZNF664-FAM101A
		3.62196	HYAL1	4.01429	ZNF720
		3.53561	HYAL3	2.20343	ZNF724P
		3.79246	HYAL3	1.96919	ZNF804A
		3.24005	ICAM1	2.07494	ZNF804B
		2.88532	ICAM1	2.18363	ZNF823
		2.70713	ICAM1	1.79678	ZNRD1-AS1
		2.5347	ICAM1
		3.04862	ICAM1
		2.58719	ICAM1
		2.22259	ICAM3
		3.30485	ICAM4
		3.30485	ICAM4
		3.65848	ICAM5
		3.32053	ICAM5
		3.22352	ICAM5
		2.57142	IGFALS
		3.50982	IL12RB1
		2.78263	IL12RB1
		2.78263	IL12RB1
		2.59613	IL12RB1
		2.24759	IL12RB1
		2.55958	IL12RB1
		2.54963	IL12RB1
		2.28336	IL17A
		3.0371	IMPA2
		2.90026	IMPA2
		2.80833	IMPA2
		2.68036	IMPA2
		2.58066	IMPA2
		2.54198	IMPA2
		2.19076	IMPA2
		2.17135	IMPA2
		2.16896	IMPA2
		2.10857	IMPA2
		2.6585	INSC
		2.5544	INSC
		2.50881	INSC
		2.37965	INSC
		3.40502	ITFG1
		2.15069	ITGA9
		3.81418	ITGB2
		3.77323	ITGB2
		3.31423	ITGB2
		2.76887	ITGB2
		2.51035	ITGB2
		2.4259	ITGB2
		2.34815	ITGB2
		3.59438	ITGB2
		3.26851	ITGB2
		3.26851	ITGB2
		2.74608	ITGB2
		3.15423	ITGB5
		2.85935	ITGB5
		2.52386	ITGB5
		2.32235	ITGB5
		2.25898	ITGB5
		2.24702	ITGB5
		2.24554	ITGB5
		2.21074	ITGB5
		2.20273	ITGB5
		2.1861	ITGB5
		2.17129	ITGB5
		2.10359	ITGB5
		2.56621	ITGB5
		2.5041	ITGB5
		2.33273	JAKMIP1
		2.16612	JAKMIP1
		3.75946	JAZF1
		3.63786	JAZF1
		3.53237	JAZF1
		3.46311	JAZF1
		3.36054	JAZF1
		3.33569	JAZF1
		3.19696	JAZF1
		3.08873	JAZF1
		3.02048	JAZF1
		2.88807	JAZF1
		2.88807	JAZF1
		2.85502	JAZF1
		2.81884	JAZF1
		2.8188	JAZF1
		2.81763	JAZF1
		2.57414	JAZF1
		2.40811	JAZF1
		2.37821	JAZF1
		2.30268	JAZF1
		2.30148	JAZF1
		2.26805	JAZF1
		2.19975	JAZF1
		2.18423	JAZF1
		2.30539	KALRN
		3.7241	KCNB1
		3.2565	KCNB1
		3.22211	KCNB1
		3.13843	KCNB1
		3.13464	KCNB1
		2.78688	KCNB1
		2.45919	KCNB1
		2.78341	KCND3
		2.124	KCND3
		5.89297	KCNJ11
		5.89297	KCNJ11
		2.84233	KCNJ3
		2.35111	KCNJ3
		2.22964	KCNJ3
		2.19244	KCNJ3
		2.11416	KCNK1
		2.5117	KCNMA1
		2.46518	KCNMA1
		2.38674	KCNMA1
		2.38674	KCNMA1
		2.23776	KCNMA1
		2.49599	KCNQ1
		2.46823	KCNQ1
		3.89845	KCNQ4
		3.86301	KCNQ4
		3.78423	KCNQ4
		3.20394	KCNQ4
		3.20394	KCNQ4
		3.19548	KCNQ4
		3.06306	KCNQ4
		2.98261	KCNQ4
		2.55612	KCNQ4
		2.51869	KCNQ4
		2.39687	KCNQ4
		2.36394	KCNQ4
		2.14089	KCNQ4
		3.10882	KCTD1
		3.03404	KCTD1
		2.84048	KCTD1
		2.79156	KCTD1
		2.48088	KCTD1
		2.44395	KCTD1
		2.44395	KCTD1
		2.18799	KCTD1
		2.19195	KIAA0319
		2.1401	KIAA0319
		2.24777	KIAA1217
		2.26387	KIAA1462
		3.32825	KIAA1614
		3.15425	KIAA1614
		3.15425	KIAA1614
		2.66959	KIAA1614
		2.22373	KIAA1614
		2.52201	KIRREL3
		3.67658	KLF5
		2.31307	KLF5
		2.77626	LDB2
		2.52645	LDLRAP1
		2.51315	LDLRAP1
		2.28875	LDLRAP1
		2.47746	LINC00297
		2.94118	LINC00309
		2.94118	LINC00309
		2.34859	LINC00333
		2.30036	LINC00457
		2.15939	LINC00457
		2.71801	LINC00486
		2.15954	LINC00486
		2.13793	LINC00486
		2.43355	LINC00486
		3.74606	LINC00540
		2.77916	LINC00540
		2.67525	LINC00540
		2.62986	LINC00572
		2.58804	LINC00572
		2.75424	LINC00635
		2.70811	LINC00635
		2.68533	LINC00635
		2.60999	LINC00635
		2.52221	LINC00635
		2.47884	LINC00635
		2.43251	LINC00635
		2.43251	LINC00635
		2.2138	LINC00635
		2.17907	LINC00635
		2.36073	LINC00636
		2.3428	LINC00636
		2.32772	LINC00636
		3.35012	LINC00883
		3.18569	LINC00883
		3.18569	LINC00883
		3.09537	LINC00883
		2.99066	LINC00883
		2.78355	LINC00883
		2.75041	LINC00883
		2.62048	LINC00883
		2.42958	LINC00883
		2.38471	LINC00883
		2.36103	LINC00883
		2.29773	LINC00883
		2.29773	LINC00883
		2.24669	LINC00883
		2.24329	LINC00883
		2.21641	LINC00883
		2.20757	LINC00883
		1.2593	LINC00970
		1.2593	LINC00970
		2.2619	LINC00970
		2.22998	LINC00970
		2.22224	LINC00970
		2.9294	LINC00971
		2.57954	LINC00971
		2.56216	LINC00971
		2.40268	LINC00971
		2.27189	LINC00971
		2.12988	LINC00971
		2.12988	LINC00971
		2.26693	LINC01119
		2.17829	LINC01119
		5.70766	LINC01169
		4.46956	LINC01169
		4.42291	LINC01169
		3.91464	LINC01169
		3.68525	LINC01169
		2.99245	LINC01169
		2.4511	LINC01169
		2.18663	LINC01169
		2.4056	LINC01214
		2.37972	LINC01214
		2.91696	LINGO1
		2.82002	LINGO1
		2.51357	LINGO1
		2.50731	LINGO1
		2.13161	LINGO1
		2.10304	LIX1
		2.17462	LOC100506682
		3.01594	LOC100507006
		2.89231	LOC100507006
		2.83892	LOC100507006
		4.1812	LOC101927018
		3.76936	LOC101927018
		4.1812	LOC101927018
		3.81619	LOC101927018
		2.44129	LOC101927040
		3.40502	LOC101927102
		1.25938	LOC101927280
		4.81413	LOC101927394
		4.81413	LOC101927394
		3.39411	LOC101927394
		2.30667	LOC101927700
		2.38028	LOC101928136
		2.32658	LOC101928136
		2.22506	LOC101928136
		2.19731	LOC101928136
		2.18973	LOC101928136
		2.15943	LOC101928136
		2.09998	LOC101928136
		4.73415	LOC146481
		3.83677	LOC146481
		4.25272	LOC283914
		3.97891	LOC284395
		3.41212	LOC284395
		2.83782	LOC284395
		2.56415	LOC284395
		2.5536	LOC284395
		2.32662	LOC284395
		2.25697	LOC284395
		2.16737	LOC284395
		2.44339	LOC284395
		2.93717	LOC285593
		2.72588	LOC285593
		2.65028	LOC285593
		3.40102	LOC339166
		3.18983	LOC339166
		2.8631	LOC339166
		2.67465	LOC339166
		2.53062	LOC339166
		2.23139	LOC339166
		2.17779	LOC339166
		2.14675	LOC339166
		2.94786	LOC401324
		2.83568	LOC401324
		2.82903	LOC401324
		2.3393	LOC401324
		2.25148	LOC401324
		2.16147	LOC442497
		4.45778	LOC643542
		4.28086	LOC643542
		2.60767	LOC643542
		2.46039	LOC643542
		2.44763	LOC643542
		2.40999	LOC643542
		2.32521	LOC643542
		2.32023	LOC643542
		2.31528	LOC643542
		2.31273	LOC643542
		2.18705	LOC643542
		2.17934	LOC643542
		2.62358	LOC649133
		2.37514	LPPR1
		2.18005	LRCH1
		2.42544	LRP1B
		2.42544	LRP1B
		2.42291	LRP1B
		2.52672	LRRC16A
		3.81618	LRRC3C
		2.34301	LRRC4C
		2.95372	LSMEM2
		2.89313	LURAP1L
		2.32004	LYPD6
		2.30056	LYPD6
		2.30056	LYPD6
		2.39802	LYRM4
		2.35102	LYRM4
		3.36105	MACROD1
		3.25051	MACROD1
		2.74756	MACROD1
		2.68016	MACROD1
		2.56566	MACROD1
		3.22736	MADD
		2.69302	MADD
		2.46661	MADD
		2.43669	MADD
		2.43498	MADD
		2.26163	MADD
		2.26163	MADD
		2.2037	MADD
		2.14644	MADD
		2.13897	MADD
		2.66419	MADD
		2.50903	MADD
		2.22668	MADD
		3.36324	MAGI2
		2.21483	MAGI2
		2.79431	MAML2
		2.27005	MAML2
		2.22503	MAML2
		2.11985	MAML2
		2.26174	MB21D2
		5.2855	MC2R
		4.98744	MC2R
		4.93029	MC2R
		4.76997	MC2R
		4.76465	MC2R
		4.69578	MC2R
		4.4727	MC2R
		4.4152	MC2R
		4.3967	MC2R
		4.39252	MC2R
		4.29973	MC2R
		4.03332	MC2R
		4.4727	MC2R
		2.39894	MDFIC
		2.42286	MDM1
		2.56722	MEI1
		2.44425	MEI1
		2.3471	MEI1
		4.59291	MFI2
		4.15806	MFI2
		4.02484	MFI2
		4.00099	MFI2
		3.64769	MFI2
		3.62044	MFI2
		3.58099	MFI2
		3.25813	MFI2
		3.15266	MFI2
		3.11452	MFI2
		3.03639	MFI2
		2.48799	MFI2
		2.3165	MGMT
		2.11071	MGMT
		2.83052	MIPEP
		3.41741	MIR4273
		4.72312	MIR4435-1HG
		3.73042	MIR4435-1HG
		3.04666	MIR548AI
		2.50328	MIR548AI
		2.34162	MIR548AI
		2.34162	MIR548AI
		2.27557	MIR548AI
		2.26545	MIR548AI
		2.25434	MIR548AI
		2.17089	MIR548AO
		3.96801	MIR548F5
		3.89332	MIR548F5
		3.42543	MIR548F5
		3.41916	MIR548F5
		2.2748	MIR548F5
		2.26877	MIR548F5
		2.17766	MIR548F5
		3.52199	MIR548H3
		3.28747	MIR548H3
		3.25639	MIR548H3
		3.12685	MIR548H3
		3.04051	MIR548H3
		2.99231	MIR548H3
		2.81794	MIR548H3
		2.73262	MIR548H3
		2.5871	MIR548H3
		2.58278	MIR548H3
		2.51864	MIR548H3
		2.51398	MIR548H3
		2.50324	MIR548H3
		2.45648	MIR548H3
		2.36734	MIR548H3
		2.33953	MIR548H3
		2.27555	MIR548H3
		2.23013	MIR548H3
		2.23013	MIR548H3
		2.22659	MIR548H3
		2.20671	MIR548H3
		2.70659	MIR548W
		2.70659	MIR548W
		2.57194	MIR548W
		2.23022	MROH2A
		2.31284	MROH2A
		2.3123	MRPL38
		2.17124	MSRA
		2.87643	MT2A
		2.35354	MT2A
		2.29183	MTAP
		2.28657	MTAP
		2.21544	MTAP
		2.15011	MTAP
		3.67555	MTURN
		3.42197	MTURN
		3.35914	MTURN
		3.28972	MTURN
		2.93984	MTURN
		2.79431	MTURN
		2.79431	MTURN
		2.66787	MTURN
		2.39372	MUC13
		2.39372	MUC13
		8.06722	MUC22
		5.63775	MUC22
		5.29957	MUC22
		5.02828	MUC22
		4.39253	MUC22
		4.00895	MUC22
		3.96854	MUC22
		3.42589	MUC22
		3.42589	MUC22
		3.4071	MUC22
		3.28578	MUC22
		2.79308	MUC22
		5.5261	MUC22
		5.50996	MUC22
		5.09459	MUC22
		4.89997	MUC22
		4.72116	MUC22
		4.72116	MUC22
		4.72116	MUC22
		4.70948	MUC22
		4.70729	MUC22
		4.62106	MUC22
		4.61419	MUC22
		3.77087	MUC22
		3.77087	MUC22
		3.6953	MUC22
		3.6933	MUC22
		3.51063	MUC22
		3.51063	MUC22
		3.20746	MUC22
		2.36726	MUC22
		2.64596	MUC4
		2.60991	MUC4
		2.60988	MUC4
		2.58676	MUC4
		2.45376	MUC4
		2.35407	MUC4
		2.32389	MUC4
		2.30406	MUC4
		2.16551	MUC4
		2.78994	MUC4
		2.76651	MUC4
		2.66954	MUC4
		2.52119	MUC4
		2.59523	MUC4
		2.53947	MUC4
		2.50578	MUC4
		4.07306	MYBPC3
		3.06247	MYBPC3
		2.91283	MYBPC3
		2.91283	MYBPC3
		2.52558	MYBPC3
		2.52558	MYBPC3
		2.4569	MYBPC3
		2.38216	MYBPC3
		2.38216	MYBPC3
		2.38216	MYBPC3
		2.26567	MYBPC3
		3.33329	MYBPC3
		3.89692	MYO18A
		3.86	MYO18A
		3.76469	MYO18A
		3.6834	MYO18A
		3.5064	MYO18A
		3.47879	MYO18A
		3.3362	MYO18A
		3.15117	MYO18A
		3.00962	MYO18A
		2.96712	MYO18A
		2.93247	MYO18A
		2.68991	MYO18A
		2.68664	MYO18A
		2.61629	MYO18A
		2.61629	MYO18A
		2.14373	MYO18A
		2.14079	MYO18A
		2.13311	MYO18A
		3.06388	MYO18A
		2.38758	MYOM2
		2.37086	MYOM2
		2.35268	MYOM2
		2.16186	MYOM2
		2.90418	MYPN
		2.35843	MYPN
		2.32844	MYPN
		2.3235	MYPN
		2.31352	MYPN
		2.29008	MYPN
		2.22623	MYPN
		2.1866	MYPN
		2.11457	MYPN
		2.6278	MYPN
		2.27613	MYPN
		2.12477	MYPN
		3.02117	MYT1L
		2.94096	MYT1L
		2.77727	MYT1L
		2.66487	MYT1L
		2.56442	MYT1L
		2.54911	MYT1L
		2.48826	MYT1L
		2.4821	MYT1L
		2.47167	MYT1L
		2.47167	MYT1L
		2.39757	MYT1L
		2.35869	MYT1L
		2.26803	MYT1L
		2.19182	MYT1L
		2.17868	MYT1L
		2.16787	MYT1L
		2.3924	NAGA
		2.7337	NAGA
		3.66834	NALCN-AS1
		3.33683	NALCN-AS1
		3.2687	NALCN-AS1
		3.17266	NALCN-AS1
		2.95096	NALCN-AS1
		2.85997	NALCN-AS1
		2.82998	NALCN-AS1
		2.78942	NALCN-AS1
		2.76932	NALCN-AS1
		2.68335	NALCN-AS1
		2.48684	NALCN-AS1
		2.41999	NALCN-AS1
		2.35253	NALCN-AS1
		2.28422	NALCN-AS1
		2.28422	NALCN-AS1
		2.16385	NALCN-AS1
		2.15169	NALCN-AS1
		2.11582	NALCN-AS1
		3.31304	NBPF7
		3.31304	NBPF7
		3.01435	NBPF7
		2.59883	NBPF7
		2.11951	NCAM2
		5.02923	NCR3LG1
		2.4743	NCS1
		2.48545	NDUFA6
		2.44852	NDUFA6
		2.37435	NDUFA6-AS1
		3.48669	NELFE
		3.40707	NELFE
		3.3772	NELFE
		3.35457	NELFE
		3.29187	NELFE
		2.33149	NELFE
		3.46882	NELFE
		3.46882	NELFE
		2.18685	NELL1
		3.59694	NETO2
		3.32461	NETO2
		3.17633	NETO2
		2.75702	NETO2
		2.47106	NETO2
		2.18056	NETO2
		2.15852	NETO2
		3.13231	NFIB
		2.8931	NFIB
		2.87744	NFIB
		2.52133	NFIB
		2.512	NFIB
		2.35406	NFIB
		2.33424	NFIB
		2.2756	NFIB
		4.6467	NFIL3
		3.88632	NFIL3
		3.51033	NFIL3
		2.73069	NFIL3
		2.6595	NFIL3
		3.70681	NIPA1
		2.906	NIPA1
		2.28242	NLRP8
		3.22234	NOTCH4
		2.61066	NOTCH4
		2.33327	NOTCH4
		2.31673	NOTCH4
		2.68528	NPAS2
		2.44348	NPAS2
		2.43512	NPAS2
		2.37815	NPAS2
		2.25285	NPAS2
		2.66941	NPAS3
		2.38783	NPAS3
		2.19312	NPAS3
		2.32302	NPNT
		2.32302	NPNT
		2.29667	NPNT
		2.48056	NPTXR
		2.46759	NPTXR
		2.23423	NPTXR
		3.20402	NRXN3
		2.26153	NRXN3
		2.11358	NRXN3
		2.69519	NSFL1C
		2.63699	NSFL1C
		2.63699	NSFL1C
		2.12372	NTN1
		2.12062	NTN1
		3.3634	NTNG1
		3.25494	NTNG1
		3.2525	NTNG1
		2.66838	NTNG1
		2.67626	NUBP2
		2.23929	NUBP2
		2.57956	NUBP2
		2.91598	NUCB2
		2.71892	NUCB2
		2.71892	NUCB2
		2.59581	NUCB2
		2.31841	NUCB2
		4.39274	NUCB2
		4.2963	NUCB2
		2.77721	NUCB2
		3.062	NUFIP2
		2.9466	NUFIP2
		2.85609	NUFIP2
		2.70995	NUFIP2
		2.67788	NUFIP2
		2.67405	NUFIP2
		2.58335	NUFIP2
		2.54601	NUFIP2
		2.25868	NXN
		2.12125	NXN
		2.28686	NXNL2
		2.13946	OLFM4
		3.27244	OPCML
		2.10067	OPCML
		3.13926	OR11A1
		3.0548	OR11A1
		3.2262	OR11A1
		3.1854	OR11A1
		3.13926	OR11A1
		2.41575	OR12D2
		2.41406	OR12D2
		2.36421	OR12D2
		2.23992	OR12D2
		2.29216	OR7E14P
		2.15487	OR9Q1
		2.20922	OR9Q1
		2.20922	OR9Q1
		2.4196	ORMDL3
		2.37144	ORMDL3
		2.17303	ORMDL3
		2.43112	ORMDL3
		8.35104	PALLD
		7.64678	PALLD
		6.87864	PALLD
		6.47401	PALLD
		5.05196	PALLD
		2.59768	PALLD
		2.42847	PALLD
		2.13231	PALLD
		6.42867	PARP8
		6.11716	PARP8
		5.88216	PARP8
		3.20498	PCCA
		3.00816	PCCA
		2.79704	PCCA
		2.79458	PCCA
		2.76625	PCCA
		2.74273	PCCA
		2.27651	PCCA
		2.60315	PCCA
		2.494	PCCA
		3.40843	PCDH9
		2.96403	PCDH9
		2.76869	PCDH9
		2.75872	PCDH9
		2.66273	PCDH9
		2.65297	PCDH9
		2.55048	PCDH9
		2.52534	PCDH9
		2.51456	PCDH9
		2.48964	PCDH9
		2.48132	PCDH9
		2.47285	PCDH9
		2.46687	PCDH9
[truncated: 734 more rows]
