# Supplementary material for: Extensive genetic admixture between Tai-Kadai-speaking people and their neighbours in the northeastern region of the Yungui Plateau inferred from genome-wide variations
Source: BMC Genomics. 2023 Jun 12;24:317. doi: 10.1186/s12864-023-09412-3 (PMC10259048; doi:10.1186/s12864-023-09412-3)
Supplement: Supplementary file 11 — Supplementary Material 11 [file 12864_2023_9412_MOESM11_ESM.xlsx]

## Sheet: Sheet1
Table S11 Detailed information of the included populations in the merged 670K dataset used for Model-based analysis
Populations	Groups	Source	Genotyping Methods	Sample Number
Adygei	Europe	Russia-Caucasus	Whole-genome sequencing	16
Agta_Philippines	Oceania	China	Whole-genome sequencing	20
Ambae_Vanuatu	Oceania	Vanuatu	Whole-genome sequencing	15
Ambrym_Vanuatu	Oceania	Vanuatu	Whole-genome sequencing	20
Atayal_Taiwan	Austronesian	Taiwan	Whole-genome sequencing	10
Balochi	SouthAsia	Pakistan	Whole-genome sequencing	24
Bantu Kenya	Africa	Kenya	Whole-genome sequencing	11
BantuSouthAfrica	Africa	SouthAfrica	Whole-genome sequencing	8
Basque	Europe	France	Whole-genome sequencing	23
Bedouin	MiddleEast	Israel-Negev	Whole-genome sequencing	46
Bellona_Solomon	Oceania	Solomon	Whole-genome sequencing	15
Biaka	Africa	CentralAfricanRepublic	Whole-genome sequencing	22
Brahui	SouthAsia	Pakistan	Whole-genome sequencing	25
Burusho	SouthAsia	Pakistan	Whole-genome sequencing	24
Cambodian	Austroasiatic	Cambodia	Whole-genome sequencing	9
Cebuano_Philippines	Oceania	Philippines	Whole-genome sequencing	20
Colombian	America	Colombia	Whole-genome sequencing	7
Dai	Tai_Kadai	China	Whole-genome sequencing	9
Daur	Altaic	China	Whole-genome sequencing	9
Druze	MiddleEast	Israel-Carmel	Whole-genome sequencing	42
Efate_Vanuatu	Oceania	Vanuatu	Whole-genome sequencing	21
Emae_Vanuatu	Oceania	Vanuatu	Whole-genome sequencing	15
EspirituSanto_Vanuatu	Oceania	Vanuatu	Whole-genome sequencing	20
French	Europe	France	Whole-genome sequencing	28
Han	Sino_Tibetan	China	Whole-genome sequencing	33
Hazara	SouthAsia	Pakistan	Whole-genome sequencing	19
Hezhen	Altaic	China	Whole-genome sequencing	9
Italian	Europe	Italy-Bergamo	Whole-genome sequencing	12
Japanese	Altaic	Japan	Whole-genome sequencing	27
Kalash	SouthAsia	Pakistan	Whole-genome sequencing	22
Karitiana	America	Brazil	Whole-genome sequencing	12
Lahu	Sino_Tibetan	China	Whole-genome sequencing	8
Maewo_Vanuatu	Oceania	Vanuatu	Whole-genome sequencing	8
Makrani	SouthAsia	Pakistan	Whole-genome sequencing	25
Malaita_Solomon	Oceania	Solomon	Whole-genome sequencing	18
Malakula_Vanuatu	Oceania	Vanuatu	Whole-genome sequencing	20
Mandenka	Africa	Senegal	Whole-genome sequencing	22
Maya	America	Mexico	Whole-genome sequencing	21
Mbuti	Africa	Congo	Whole-genome sequencing	13
Melanesian	Oceania	Bougainville	Whole-genome sequencing	11
Miao	Hmong_Mien	China	Whole-genome sequencing	10
Mongolian	Altaic	China	Whole-genome sequencing	9
Mozabite	Africa	Algeria-Mzab	Whole-genome sequencing	27
Naxi	Sino_Tibetan	China	Whole-genome sequencing	8
Northern Han	Sino_Tibetan	China	Whole-genome sequencing	10
Orcadian	Europe	OrkneyIslands	Whole-genome sequencing	15
Oroqen	Altaic	China	Whole-genome sequencing	9
Paiwan_Taiwan	Austronesian	China	Whole-genome sequencing	9
Palestinian	MiddleEast	Israel-Central	Whole-genome sequencing	46
Papuan	Oceania	NewGuinea	Whole-genome sequencing	17
Pathan	SouthAsia	Pakistan	Whole-genome sequencing	24
Pentecost_Vanuatu	Oceania	Vanuatu	Whole-genome sequencing	20
Pima	America	Mexico	Whole-genome sequencing	13
Rennell_Solomon	Oceania	Solomon	Whole-genome sequencing	4
Russian	Europe	Russia	Whole-genome sequencing	25
San	Africa	Namibia	Whole-genome sequencing	6
SantaCruz_Solomon	Oceania	Solomon	Whole-genome sequencing	14
Sardinian	Europe	Italy	Whole-genome sequencing	28
She	Hmong_Mien	China	Whole-genome sequencing	10
Sindhi	SouthAsia	Pakistan	Whole-genome sequencing	24
Surui	America	Brazil	Whole-genome sequencing	8
Tanna_Vanuatu	Oceania	Vanuatu	Whole-genome sequencing	20
Tikopia_Solomon	Oceania	Solomon	Whole-genome sequencing	10
Tu	Altaic	China	Whole-genome sequencing	10
Tujia	Sino_Tibetan	China	Whole-genome sequencing	9
Tuscan	Europe	Italy	Whole-genome sequencing	8
Ureparapara_Vanuatu	Oceania	Vanuatu	Whole-genome sequencing	20
Uygur	Altaic	China	Whole-genome sequencing	10
VellaLavella_Solomon	Oceania	Solomon	Whole-genome sequencing	18
Xibo	Altaic	China	Whole-genome sequencing	9
Yakut	Altaic	Siberia	Whole-genome sequencing	25
Yi	Sino_Tibetan	China	Whole-genome sequencing	10
Yoruba	Africa	Nigeria	Whole-genome sequencing	22
