# Supplementary material for: Extensive genetic admixture between Tai-Kadai-speaking people and their neighbours in the northeastern region of the Yungui Plateau inferred from genome-wide variations
Source: BMC Genomics. 2023 Jun 12;24:317. doi: 10.1186/s12864-023-09412-3 (PMC10259048; doi:10.1186/s12864-023-09412-3)
Supplement: Supplementary file 12 — Supplementary Material 12 [file 12864_2023_9412_MOESM12_ESM.xlsx]

## Sheet: Sheet1
Table S12 Detailed information of the included populations in the merged Human Origins dataset used for Model-based analysis
Populations	Group	Source	Sequencing Methods	Sample Number
Japanese	Altaic	Japan	Whole-genome-sequencing	27
Han	Sino_Tibetan	China	Whole-genome-sequencing	33
Yi	Sino_Tibetan	China	Whole-genome-sequencing	10
Miao	Hmong_Mien	China	Whole-genome-sequencing	10
Daur	Altaic	China	Whole-genome-sequencing	9
Mongolian	Altaic	China	Whole-genome-sequencing	9
Hezhen	Altaic	China	Whole-genome-sequencing	9
Xibo	Altaic	China	Whole-genome-sequencing	9
Northern_Han	Sino_Tibetan	China	Whole-genome-sequencing	10
Dai	Tai_Kadai	China	Whole-genome-sequencing	9
Lahu	Sino_Tibetan	China	Whole-genome-sequencing	8
She	Hmong_Mien	China	Whole-genome-sequencing	10
Naxi	Sino_Tibetan	China	Whole-genome-sequencing	8
Tu	Altaic	China	Whole-genome-sequencing	10
Dong_Congjiang	Tai_Kadai	China	Whole-genome-sequencing	54
Zhuang_Congjiang	Tai_Kadai	China	Whole-genome-sequencing	23
Tujia	Sino_Tibetan	China	Whole-genome-sequencing	9
Atayal_Taiwan	Austronesian	China	Whole-genome-sequencing	10
Paiwan_Taiwan	Austronesian	China	Whole-genome-sequencing	9
China_SEastAsia_Coastal_Historic	AncientDNA	China	Whole-genome-sequencing	1
China_Wuzhuangguoliang_LN.EC	AncientDNA	China	Whole-genome-sequencing	8
China_NEastAsia_Coastal_EN	AncientDNA	China	Whole-genome-sequencing	5
China_NEastAsia_Inland_EN	AncientDNA	China	Whole-genome-sequencing	1
China_SEastAsia_Coastal_EN	AncientDNA	China	Whole-genome-sequencing	2
China_SEastAsia_Coastal_LN	AncientDNA	China	Whole-genome-sequencing	11
China_SEastAsia_Island_EN	AncientDNA	China	Whole-genome-sequencing	2
China_SEastAsia_Island_LN	AncientDNA	China	Whole-genome-sequencing	2
China_Upper_YR_IA	AncientDNA	China	Whole-genome-sequencing	4
China_Upper_YR_LN	AncientDNA	China	Whole-genome-sequencing	6
China_Miaozigou_MN	AncientDNA	China	Whole-genome-sequencing	3
China_Shimao_LN	AncientDNA	China	Whole-genome-sequencing	3
China_WLR_BA	AncientDNA	China	Whole-genome-sequencing	2
China_WLR_LN	AncientDNA	China	Whole-genome-sequencing	3
China_YR_LBIA	AncientDNA	China	Whole-genome-sequencing	6
China_YR_LN	AncientDNA	China	Whole-genome-sequencing	7
China_YR_MN	AncientDNA	China	Whole-genome-sequencing	8
China_Tianyuan	AncientDNA	China	Whole-genome-sequencing	1
Taiwan_Hanben_IA	AncientDNA	China	Whole-genome-sequencing	34
BaBanQinCen	AncientDNA	China	Whole-genome-sequencing	7
GaoHuaHua	AncientDNA	China	Whole-genome-sequencing	7
Baojianshan	AncientDNA	China	Whole-genome-sequencing	1
Shenxian	AncientDNA	China	Whole-genome-sequencing	1
Oroqen	AncientDNA	China	Whole-genome-sequencing	9
Dushan	AncientDNA	China	Whole-genome-sequencing	1
Yiyang	AncientDNA	China	Whole-genome-sequencing	1
LaCen	AncientDNA	China	Whole-genome-sequencing	3
Longlin	AncientDNA	China	Whole-genome-sequencing	1
Layi	AncientDNA	China	Whole-genome-sequencing	1
Dong_Hunan	Tai_KadaiN	China	Affymetrix Axiom Genome-Wide Human Origins array	7
Dai_HGDP	Tai_KadaiN	China	Affymetrix Axiom Genome-Wide Human Origins array	10
Gelao_Longlin	Tai_KadaiN	China	Affymetrix Axiom Genome-Wide Human Origins array	10
Maonan_Huanjiang	Tai_KadaiN	China	Affymetrix Axiom Genome-Wide Human Origins array	17
Mulam_Luocheng	Tai_KadaiN	China	Affymetrix Axiom Genome-Wide Human Origins array	17
BlackTai	Tai_KadaiS	Southeast Asia	Affymetrix Axiom Genome-Wide Human Origins array	9
BoY	Tai_KadaiS	Southeast Asia	Affymetrix Axiom Genome-Wide Human Origins array	12
CentralThai	Tai_KadaiS	Southeast Asia	Affymetrix Axiom Genome-Wide Human Origins array	20
CoLao	Tai_KadaiS	Southeast Asia	Affymetrix Axiom Genome-Wide Human Origins array	11
Kalueang	Tai_KadaiS	Southeast Asia	Affymetrix Axiom Genome-Wide Human Origins array	10
Khonmueang	Tai_KadaiS	Southeast Asia	Affymetrix Axiom Genome-Wide Human Origins array	20
Khuen	Tai_KadaiS	Southeast Asia	Affymetrix Axiom Genome-Wide Human Origins array	9
LaChi	Tai_KadaiS	Southeast Asia	Affymetrix Axiom Genome-Wide Human Origins array	12
LaoIsan	Tai_KadaiS	Southeast Asia	Affymetrix Axiom Genome-Wide Human Origins array	20
Laotian	Tai_KadaiS	Southeast Asia	Affymetrix Axiom Genome-Wide Human Origins array	30
Lue	Tai_KadaiS	Southeast Asia	Affymetrix Axiom Genome-Wide Human Origins array	9
Nung	Tai_KadaiS	Southeast Asia	Affymetrix Axiom Genome-Wide Human Origins array	12
Nyaw	Tai_KadaiS	Southeast Asia	Affymetrix Axiom Genome-Wide Human Origins array	10
Phuan	Tai_KadaiS	Southeast Asia	Affymetrix Axiom Genome-Wide Human Origins array	10
Phutai	Tai_KadaiS	Southeast Asia	Affymetrix Axiom Genome-Wide Human Origins array	9
Saek	Tai_KadaiS	Southeast Asia	Affymetrix Axiom Genome-Wide Human Origins array	14
Shan	Tai_KadaiS	Southeast Asia	Affymetrix Axiom Genome-Wide Human Origins array	9
SouthernThai_TK	Tai_KadaiS	Southeast Asia	Affymetrix Axiom Genome-Wide Human Origins array	14
Tay	Tai_KadaiS	Southeast Asia	Affymetrix Axiom Genome-Wide Human Origins array	12
Thai	Tai_KadaiS	Southeast Asia	Affymetrix Axiom Genome-Wide Human Origins array	22
Yuan	Tai_KadaiS	Southeast Asia	Affymetrix Axiom Genome-Wide Human Origins array	8
